# Supplementary material for: Identification of Tumor Antigens in the HLA Peptidome of Patient-derived Xenograft Tumors in Mouse
Source: Mol Cell Proteomics. 2020 Nov 23;19(8):1360–74. doi: 10.1074/mcp.RA119.001876 (PMC8015002; doi:10.1074/mcp.RA119.001876)
Supplement: Supplementary file 1 [file mmc1.zip]

Archive with 4 entries (4 files):
- 157154_2_supp_533869_q8mw0b.xlsx
- 157154_2_supp_533871_qbmw0c.xlsx
- 157154_2_supp_533874_qvmw0c.xlsx
- 157154_2_supp_533875_qtmxd1.pdf
