# Supplementary material for: Identification of Tumor Antigens in the HLA Peptidome of Patient-derived Xenograft Tumors in Mouse
Source: Mol Cell Proteomics. 2020 Nov 23;19(8):1360–74. doi: 10.1074/mcp.RA119.001876 (PMC8015002; doi:10.1074/mcp.RA119.001876)
Supplement: Supplementary file 1 [file mmc1.zip › 157154_2_supp_533869_q8mw0b.xlsx]

## Sheet: supplementery table S4
Intensity P5-human biopsy	Intensity P5-PDX	Intensity P6-human biopsy	Intensity P6-PDX-p0-1	Intensity P7-human biopsy	Intensity P7-PDX	Intensity P2-human biopsy	Intensity P2-PDX-p0-1	Intensity P4-human biopsy	Intensity P4-PDX	Intensity P8-human biopsy-1	Intensity P8-PDX-p2	Intensity P1-human biopsy-1	Intensity P1-PDX-1	Intensity P1-PDX-2	Intensity P3-human biopsy	Intensity P3-PDX	iBAQ P5-human biopsy	iBAQ P5-PDX	iBAQ P6-human biopsy	iBAQ P6-PDX-p0-1	iBAQ P7-human biopsy	iBAQ P7-PDX	iBAQ P2-human biopsy	iBAQ P2-PDX-p0-1	iBAQ P4-human biopsy	iBAQ P4-PDX	iBAQ P8-human biopsy-1	iBAQ P8-PDX-p2	iBAQ P1-human biopsy-1	iBAQ P1-PDX-1	iBAQ P1-PDX-2	iBAQ P3-human biopsy	iBAQ P3-PDX	LFQ intensity P5-human biopsy	LFQ intensity P5-PDX	LFQ intensity P6-human biopsy	LFQ intensity P6-PDX-p0-1	LFQ intensity P7-human biopsy	LFQ intensity P7-PDX	LFQ intensity P2-human biopsy	LFQ intensity P2-PDX-p0-1	LFQ intensity P4-human biopsy	LFQ intensity P4-PDX	LFQ intensity P8-human biopsy-1	LFQ intensity P8-PDX-p2	LFQ intensity P1-human biopsy-1	LFQ intensity P1-PDX-1	LFQ intensity P1-PDX-2	LFQ intensity P3-human biopsy
0	43400000	0	0	0	0	0	0	0	0	0	0	0	19800000	0	141000000	110000000	0	5430800	0	0	0	0	0	0	0	0	0	0	0	2469600	0	17700000	13700000	0	0	0	0	0	0	0	0	0	0	0	0	0	9793200	0	17700000
62600000	0	20000000	6143900	0	151000000	0	7445400	0	18200000	0	303000000	8417000	0	0	0	0	2983100	0	950980	292570	0	7208100	0	354540	0	864890	0	14400000	400810	0	0	0	0	45900000	0	16800000	0	0	66600000	0	0	0	16400000	0	51600000	0	0	0	0
0	0	0	0	0	0	0	0	0	53300000	0	27500000	0	0	0	672000000	807000000	0	0	0	0	0	0	0	0	0	2132000	0	1099800	0	0	0	26900000	32300000	0	0	0	0	0	0	0	0	0	0	0	5906500	0	0	0	104000000
0	0	0	0	0	0	0	0	0	0	0	0	10200000	0	0	0	0	0	0	0	0	0	0	0	0	0	0	0	0	3385600	0	0	0	0	0	0	0	0	0	0	0	0	0	0	0	0	10200000	0	0	0
0	0	0	0	0	0	0	0	0	0	0	0	0	0	0	17600000	15300000	0	0	0	0	0	0	0	0	0	0	0	0	0	0	0	2512900	2187500	0	0	0	0	0	0	0	0	0	0	0	0	0	0	0	0
0	0	0	0	0	0	0	4300800	0	0	0	0	0	32300000	8185600	0	7551600	0	0	0	0	0	0	0	430080	0	0	0	0	0	3228200	818560	0	755160	0	0	0	0	0	0	0	0	0	0	0	0	0	4859300	0	0
0	0	7751500	0	0	12900000	0	0	0	0	0	14800000	4480200	0	0	26200000	17800000	0	0	117450	0	0	195940	0	0	0	0	0	223900	67882	0	0	396420	270370	0	0	0	0	0	0	0	0	0	0	0	0	0	0	0	0
9668200	466000000	9781600	6560600	0	103000000	0	16000000	0	12000000	0	102000000	7210700	130000000	146000000	179000000	111000000	878930	42400000	889230	596420	0	9399600	0	1455700	0	1095300	0	9266100	655520	11800000	13300000	16300000	10100000	0	78100000	0	0	0	32700000	0	19400000	0	16500000	0	23400000	0	20500000	28300000	26000000
28800000	26200000	38500000	43800000	0	159000000	0	5947200	0	18200000	2866300	75100000	13400000	25300000	96400000	3809600	3207200	993110	903880	1327800	1510200	0	5478900	0	205080	0	627940	98837	2590400	462330	871420	3322800	131360	110590	30300000	5744000	33400000	49200000	0	57300000	0	0	0	0	0	12100000	19300000	0	13700000	0
6740000000	0	3070000000	5051100	55800000	0	0	46100000	0	0	36300000	21700000	1010000000	0	0	0	7340600	293000000	0	134000000	219610	2424000	0	0	2005500	0	0	1576500	943720	44100000	0	0	0	319160	4450000000	0	3110000000	0	128000000	0	0	42000000	0	0	160000000	6722400	877000000	0	0	0
0	0	8065600	10600000	0	0	0	21400000	0	0	15900000	0	0	0	0	0	0	0	0	350680	459580	0	0	0	930490	0	0	691000	0	0	0	0	0	0	0	0	0	0	0	0	0	16700000	0	0	0	0	0	0	0	0
68800000	449000000	88200000	53700000	6557800	73200000	2804600	96000000	0	52400000	0	747000000	36400000	1260000000	671000000	814000000	630000000	6877900	44900000	8817700	5370700	655780	7324200	280460	9603500	0	5237000	0	74700000	3637400	126000000	67100000	81400000	63000000	42900000	106000000	73100000	74500000	0	42100000	0	76800000	0	60900000	0	119000000	42700000	165000000	163000000	103000000
0	0	0	0	0	0	0	0	0	0	0	0	0	0	0	0	11800000	0	0	0	0	0	0	0	0	0	0	0	0	0	0	0	0	329060	0	0	0	0	0	0	0	0	0	0	0	0	0	0	0	0
0	0	0	0	0	14900000	0	0	0	0	0	0	0	0	0	0	0	0	0	0	0	0	1657000	0	0	0	0	0	0	0	0	0	0	0	0	0	0	0	0	5683300	0	0	0	0	0	0	0	0	0	0
0	66000000	3149900	2771600	0	13600000	0	8356800	0	5059700	0	106000000	0	48700000	41100000	282000000	206000000	0	2129800	101610	89406	0	440100	0	269580	0	163220	0	3429200	0	1571300	1327100	9082700	6652500	0	16300000	0	0	0	0	0	7091700	0	7602100	0	15800000	0	8648800	10600000	37100000
0	0	0	0	0	0	0	0	0	0	0	10400000	0	0	0	52800000	40900000	0	0	0	0	0	0	0	0	0	0	0	242020	0	0	0	1228000	951560	0	0	0	0	0	0	0	0	0	0	0	0	0	0	0	8405900
0	0	0	0	0	0	0	0	0	0	0	26100000	0	0	24000000	0	0	0	0	0	0	0	0	0	0	0	0	0	2611800	0	0	2399000	0	0	0	0	0	0	0	0	0	0	0	0	0	0	0	0	4645300	0
0	0	0	0	0	0	0	0	0	0	0	10400000	0	0	5772200	17400000	8149400	0	0	0	0	0	0	0	0	0	0	0	948210	0	0	524740	1578700	740850	0	0	0	0	0	0	0	0	0	0	0	0	0	0	0	1705300
0	5580500	0	0	0	0	0	0	0	0	0	0	0	0	0	24500000	5173400	0	348780	0	0	0	0	0	0	0	0	0	0	0	0	0	1528800	323340	0	0	0	0	0	0	0	0	0	0	0	0	0	0	0	3736300
0	0	0	0	0	0	0	0	0	0	0	0	0	0	0	21600000	9285400	0	0	0	0	0	0	0	0	0	0	0	0	0	0	0	1027500	442160	0	0	0	0	0	0	0	0	0	0	0	0	0	0	0	3295700
29700000	0	8820300	0	0	0	0	0	0	0	0	0	8217900	0	0	0	0	7428700	0	2205100	0	0	0	0	0	0	0	0	0	2054500	0	0	0	0	21800000	0	0	0	0	0	0	0	0	0	0	0	0	0	0	0
0	0	2152200	0	0	0	0	0	0	0	0	0	0	0	0	6525200	0	0	0	8091.1	0	0	0	0	0	0	0	0	0	0	0	0	24531	0	0	0	0	0	0	0	0	0	0	0	0	0	0	0	0	996680
0	0	2773600	0	0	22200000	0	6636300	0	0	0	0	0	0	4823800	0	0	0	0	61635	0	0	493610	0	147470	0	0	0	0	0	0	107200	0	0	0	0	0	0	0	8465300	0	0	0	0	0	0	0	0	0	0
0	0	0	0	0	0	0	0	0	0	0	0	0	5238900	0	10600000	0	0	0	0	0	0	0	0	0	0	0	0	0	0	374210	0	759280	0	0	0	0	0	0	0	0	0	0	0	0	0	0	788590	0	0
0	50400000	0	0	0	4216300	0	0	0	0	0	47400000	0	172000000	80700000	175000000	120000000	0	7195500	0	0	0	602340	0	0	0	0	0	6770500	0	24600000	11500000	25000000	17200000	0	10600000	0	0	0	0	0	0	0	0	0	10400000	0	20600000	19800000	20200000
0	0	0	0	0	0	0	0	0	0	0	0	0	0	0	5349500	5228500	0	0	0	0	0	0	0	0	0	0	0	0	0	0	0	314680	307560	0	0	0	0	0	0	0	0	0	0	0	0	0	0	0	0
0	31900000	0	0	0	0	0	0	0	0	0	0	0	0	0	0	0	0	449710	0	0	0	0	0	0	0	0	0	0	0	0	0	0	0	0	6084500	0	0	0	0	0	0	0	0	0	0	0	0	0	0
0	0	3706400	4889100	0	8685300	0	7204800	0	7447900	0	0	6078100	0	0	13100000	1829700	0	0	44124	58203	0	103400	0	85771	0	88665	0	0	72358	0	0	156270	21782	0	0	0	0	0	0	0	0	0	0	0	0	6078100	0	0	0
0	0	0	0	0	0	0	0	0	0	0	17700000	0	10200000	23300000	0	12500000	0	0	0	0	0	0	0	0	0	0	0	2951600	0	1700400	3883400	0	2086400	0	0	0	0	0	0	0	0	0	0	0	0	0	0	4511700	0
3943400	38300000	0	2681200	0	2090600	0	0	0	5467900	0	6573000	2933400	0	0	0	0	40238	390720	0	27359	0	21333	0	0	0	55795	0	67072	29933	0	0	0	0	0	7296800	0	0	0	0	0	0	0	0	0	0	0	0	0	0
0	53200000	0	0	0	0	0	0	0	0	0	0	0	0	0	0	0	0	843830	0	0	0	0	0	0	0	0	0	0	0	0	0	0	0	0	10100000	0	0	0	0	0	0	0	0	0	0	0	0	0	0
0	22800000	0	0	0	0	0	0	0	0	0	0	0	0	0	0	0	0	3804200	0	0	0	0	0	0	0	0	0	0	0	0	0	0	0	0	4349600	0	0	0	0	0	0	0	0	0	0	0	0	0	0
0	6308200	0	0	0	0	0	0	0	0	0	6214000	0	0	0	6994200	4925000	0	788530	0	0	0	0	0	0	0	0	0	776750	0	0	0	874280	615630	0	0	0	0	0	0	0	0	0	0	0	0	0	0	0	0
2703500	79500000	0	0	0	0	0	0	0	0	0	0	0	0	0	0	0	386210	11400000	0	0	0	0	0	0	0	0	0	0	0	0	0	0	0	0	14400000	0	0	0	0	0	0	0	0	0	0	0	0	0	0
0	4893400	0	0	0	0	0	0	0	0	0	0	0	0	0	0	0	0	489340	0	0	0	0	0	0	0	0	0	0	0	0	0	0	0	0	932500	0	0	0	0	0	0	0	0	0	0	0	0	0	0
0	12500000	0	0	0	0	0	0	0	0	0	0	0	18400000	9374200	10600000	9594800	0	2078400	0	0	0	0	0	0	0	0	0	0	0	3058800	1562400	1767300	1599100	0	0	0	0	0	0	0	0	0	0	0	0	0	2762600	0	0
0	6064900	0	0	0	0	0	0	0	0	0	0	0	14100000	0	0	0	0	54151	0	0	0	0	0	0	0	0	0	0	0	125570	0	0	0	0	0	0	0	0	0	0	0	0	0	0	0	0	2117000	0	0
0	16900000	0	0	0	0	0	0	0	0	0	0	0	0	0	0	0	0	563500	0	0	0	0	0	0	0	0	0	0	0	0	0	0	0	0	3221500	0	0	0	0	0	0	0	0	0	0	0	0	0	0
0	8224200	0	0	0	0	0	0	0	0	0	0	0	0	0	5482700	0	0	2056000	0	0	0	0	0	0	0	0	0	0	0	0	0	1370700	0	0	0	0	0	0	0	0	0	0	0	0	0	0	0	0	837450
0	5651100	0	0	0	12400000	0	0	0	0	0	0	0	0	0	6491800	58700000	0	97432	0	0	0	212980	0	0	0	0	0	0	0	0	0	111930	1011900	0	0	0	0	0	4707700	0	0	0	0	0	0	0	0	0	0
0	70000000	0	4227100	0	0	0	0	0	0	0	11400000	0	48300000	21900000	56500000	12400000	0	2499700	0	150970	0	0	0	0	0	0	0	406320	0	1723200	783790	2018100	443330	0	10200000	0	0	0	0	0	0	0	0	0	6409100	0	5587400	6438900	7288900
0	55700000	0	0	0	0	0	0	0	0	0	4522100	0	0	0	0	0	0	1920100	0	0	0	0	0	0	0	0	0	155930	0	0	0	0	0	0	10600000	0	0	0	0	0	0	0	0	0	0	0	0	0	0
0	42800000	0	11000000	0	47800000	0	0	0	0	0	458000000	0	24400000	17300000	52800000	31700000	0	432510	0	111330	0	482770	0	0	0	0	0	4627300	0	246860	174830	533500	320330	0	6262700	0	10600000	0	8536700	0	0	0	0	0	105000000	0	5661700	5934400	9313700
0	0	0	0	0	0	0	0	0	0	0	0	0	0	0	0	0	0	0	0	0	0	0	0	0	0	0	0	0	0	0	0	0	0	0	0	0	0	0	0	0	0	0	0	0	0	0	0	0	0
0	0	0	0	0	0	0	0	0	0	0	0	0	0	0	4456100	0	0	0	0	0	0	0	0	0	0	0	0	0	0	0	0	1485400	0	0	0	0	0	0	0	0	0	0	0	0	0	0	0	0	680640
0	0	0	40800000	0	90800000	0	3270800	0	14900000	0	75900000	0	14600000	0	5222900	10100000	0	0	0	287540	0	639450	0	23034	0	105010	0	534570	0	103090	0	36781	70917	0	0	0	29100000	0	25100000	0	0	0	14900000	0	16400000	0	0	0	0
9561800	30400000	6237200	5218100	0	11000000	0	0	0	2425000	0	11700000	0	11500000	11400000	8011900	7138600	796810	2532600	519770	434840	0	916230	0	0	0	202080	0	978340	0	962100	950070	667660	594880	0	0	0	0	0	0	0	0	0	0	0	0	0	0	0	0
0	58700000	0	0	0	0	0	0	0	0	0	0	0	0	0	0	0	0	1545000	0	0	0	0	0	0	0	0	0	0	0	0	0	0	0	0	11200000	0	0	0	0	0	0	0	0	0	0	0	0	0	0
0	0	0	0	0	0	0	2997600	0	0	0	12500000	0	6925600	8104700	105000000	120000000	0	0	0	0	0	0	0	176330	0	0	0	736090	0	407390	476740	6202900	7045600	0	0	0	0	0	0	0	0	0	0	0	0	0	0	0	16700000
3377000	0	0	0	0	12500000	0	3482200	0	21400000	0	325000000	0	170000000	93500000	366000000	185000000	135080	0	0	0	0	499490	0	139290	0	855340	0	13000000	0	6801300	3741000	14700000	7389100	0	0	0	0	0	5400300	0	0	0	24200000	0	57900000	0	22800000	19300000	42600000
0	0	2485800	0	0	0	0	0	0	3778900	0	17400000	0	22000000	13800000	102000000	104000000	0	0	225980	0	0	0	0	0	0	343540	0	1580700	0	1998300	1254800	9241100	9466600	0	0	0	0	0	0	0	0	0	0	0	0	0	0	0	15400000
0	0	0	0	0	3650700	0	0	0	0	0	79000000	0	63000000	75700000	47900000	39500000	0	0	0	0	0	304220	0	0	0	0	0	6585700	0	5250800	6304200	3989400	3291500	0	0	0	0	0	0	0	0	0	0	0	16700000	0	9678900	14400000	7476100
0	0	0	0	0	0	0	0	0	0	0	0	0	0	0	18600000	18900000	0	0	0	0	0	0	0	0	0	0	0	0	0	0	0	422130	429690	0	0	0	0	0	0	0	0	0	0	0	0	0	0	0	2962600
0	0	0	0	0	9757700	0	0	0	0	0	0	0	0	0	0	0	0	0	0	0	0	813140	0	0	0	0	0	0	0	0	0	0	0	0	0	0	0	0	3718700	0	0	0	0	0	0	0	0	0	0
7741300	0	5728100	0	0	7145600	0	16100000	0	4523800	0	57600000	2967200	50400000	25400000	50900000	60000000	552950	0	409150	0	0	510400	0	1149100	0	323130	0	4112400	211940	3599600	1814100	3634800	4285100	0	0	0	0	0	0	0	16700000	0	0	0	7828600	0	7470200	8012900	7748200
0	13600000	0	0	0	0	0	0	0	2665500	0	0	2343700	0	0	7591700	0	0	568440	0	0	0	0	0	0	0	111060	0	0	97653	0	0	316320	0	0	0	0	0	0	0	0	0	0	0	0	0	0	0	0	1159600
0	0	0	2461400	0	7022300	0	0	0	0	0	0	0	0	4607300	7374500	5797300	0	0	0	492280	0	1404500	0	0	0	0	0	0	0	0	921470	1474900	1159500	0	0	0	0	0	0	0	0	0	0	0	0	0	0	0	0
0	0	0	0	0	0	0	1559700	0	0	0	8158900	0	0	0	195000000	193000000	0	0	0	0	0	0	0	43324	0	0	0	226640	0	0	0	5416300	5363500	0	0	0	0	0	0	0	0	0	0	0	0	0	0	0	29800000
32300000	0	0	0	0	0	0	0	0	0	0	0	0	0	0	0	0	1196100	0	0	0	0	0	0	0	0	0	0	0	0	0	0	0	0	23700000	0	0	0	0	0	0	0	0	0	0	0	0	0	0	0
0	0	0	0	0	0	0	2719900	0	8311500	0	12400000	0	0	0	0	0	0	0	0	0	0	0	0	302210	0	923500	0	1373300	0	0	0	0	0	0	0	0	0	0	0	0	0	0	0	0	2648000	0	0	0	0
0	0	0	0	0	0	0	0	0	0	0	0	0	0	0	0	10100000	0	0	0	0	0	0	0	0	0	0	0	0	0	0	0	0	3351700	0	0	0	0	0	0	0	0	0	0	0	0	0	0	0	0
0	0	0	0	0	0	0	0	0	0	0	0	0	0	0	8779600	6906200	0	0	0	0	0	0	0	0	0	0	0	0	0	0	0	731630	575520	0	0	0	0	0	0	0	0	0	0	0	0	0	0	0	0
0	0	0	0	0	0	0	0	0	0	0	23000000	0	0	26100000	21500000	21700000	0	0	0	0	0	0	0	0	0	0	0	2095000	0	0	2375100	1954600	1972500	0	0	0	0	0	0	0	0	0	0	0	0	0	0	0	0
0	0	0	0	0	0	0	0	0	0	0	0	0	0	0	7816500	7455700	0	0	0	0	0	0	0	0	0	0	0	0	0	0	0	339850	324160	0	0	0	0	0	0	0	0	0	0	0	0	0	0	0	0
0	0	0	0	0	0	0	0	0	0	0	0	7410800	0	0	9615200	0	0	0	0	0	0	0	0	0	0	0	0	0	435930	0	0	565600	0	0	0	0	0	0	0	0	0	0	0	0	0	0	0	0	1468700
0	5396800	0	0	0	0	0	0	0	0	0	0	0	0	0	3721100	5802100	0	74955	0	0	0	0	0	0	0	0	0	0	0	0	0	51681	80584	0	0	0	0	0	0	0	0	0	0	0	0	0	0	0	0
0	11200000	0	0	0	27300000	0	0	0	0	0	0	0	2744800	5903600	20900000	5217900	0	413810	0	0	0	1010600	0	0	0	0	0	0	0	101660	218650	772230	193260	0	2129100	0	0	0	0	0	0	0	0	0	0	0	0	0	0
0	57300000	0	0	0	13300000	0	2804500	0	0	0	10100000	0	0	4574300	45800000	17400000	0	2385800	0	0	0	554870	0	116850	0	0	0	419610	0	0	190600	1907600	724950	0	10900000	0	0	0	0	0	0	0	0	0	0	0	0	0	4371800
0	4223500	2090600	0	0	12200000	0	0	0	4641800	0	53900000	0	98800000	56800000	142000000	74200000	0	422350	209060	0	0	1221600	0	0	0	464180	0	5388000	0	9880900	5675400	14200000	7422000	0	4774200	0	0	0	0	0	0	0	0	0	9337200	0	8091800	10600000	12400000
0	0	0	0	0	0	0	0	0	0	0	0	0	3746600	0	9868900	3008100	0	0	0	0	0	0	0	0	0	0	0	0	0	267610	0	704920	214870	0	0	0	0	0	0	0	0	0	0	0	0	0	0	0	1507400
3690000	25100000	9599200	0	0	0	0	0	0	8333300	0	76400000	5076500	30300000	26200000	36000000	24400000	3690000	25100000	9599200	0	0	0	0	0	0	8333300	0	76400000	5076500	30300000	26200000	36000000	24400000	0	0	0	0	0	0	0	0	0	0	0	0	0	0	0	0
0	0	0	0	0	0	0	0	0	1377900	7780300	0	0	0	0	0	0	0	0	0	0	0	0	0	0	0	114820	648360	0	0	0	0	0	0	0	0	0	0	0	0	0	0	0	0	19100000	0	0	0	0	0
0	0	20600000	0	0	0	0	0	0	0	0	0	16500000	0	0	0	0	0	0	1713300	0	0	0	0	0	0	0	0	0	1371900	0	0	0	0	0	0	17500000	0	0	0	0	0	0	0	0	0	16200000	0	0	0
0	22200000	0	0	0	2601600	0	0	0	0	0	40000000	0	204000000	122000000	187000000	58500000	0	1479400	0	0	0	173440	0	0	0	0	0	2667800	0	13600000	8155200	12500000	3900600	0	6272700	0	0	0	0	0	0	0	0	0	14500000	0	30200000	17100000	21200000
17500000	249000000	11600000	34800000	0	231000000	0	30900000	0	73700000	0	143000000	4204600	412000000	360000000	158000000	166000000	2189200	31200000	1453800	4349100	0	28900000	0	3864000	0	9207100	0	17800000	525570	51500000	45000000	19800000	20800000	14500000	32400000	19000000	34900000	0	26200000	0	24000000	0	33200000	0	35300000	0	62000000	58000000	27700000
0	0	0	0	0	0	0	0	0	0	0	0	0	0	0	226000000	132000000	0	0	0	0	0	0	0	0	0	0	0	0	0	0	0	15000000	8828400	0	0	0	0	0	0	0	0	0	0	0	0	0	0	0	34700000
0	7079700	0	0	0	0	0	0	0	0	0	12500000	0	11100000	5519900	5868400	12600000	0	786640	0	0	0	0	0	0	0	0	0	1388100	0	1229500	613330	652040	1402000	0	0	0	0	0	0	0	0	0	0	0	0	0	0	0	0
0	3926300	0	0	0	0	0	0	0	0	0	0	0	0	0	3114700	0	0	560890	0	0	0	0	0	0	0	0	0	0	0	0	0	444960	0	0	748190	0	0	0	0	0	0	0	0	0	0	0	0	0	0
0	0	0	0	0	91200000	0	3828300	0	0	0	3711000	0	46600000	30900000	51500000	12900000	0	0	0	0	0	13000000	0	546900	0	0	0	530150	0	6662700	4408600	7352900	1848800	0	0	0	0	0	0	0	0	0	0	0	0	0	6884300	6135100	6210200
61900000	0	24700000	11800000	0	3328600	0	0	0	3594200	0	179000000	8227200	73900000	57700000	104000000	86200000	5625300	0	2243100	1072300	0	302600	0	0	0	326750	0	16300000	747920	6719200	5243700	9428500	7838600	29700000	0	25000000	0	0	0	0	0	0	0	0	31400000	15900000	18300000	19000000	13800000
44000000	524000000	37000000	24800000	5245700	86700000	0	18900000	0	21100000	0	187000000	24800000	120000000	127000000	149000000	98900000	7326900	87300000	6172000	4139700	874280	14500000	0	3146300	0	3515300	0	31200000	4128600	20100000	21200000	24800000	16500000	0	75000000	0	0	0	0	0	16600000	0	21000000	0	36200000	0	20000000	31100000	21700000
0	0	0	0	0	0	0	0	0	0	0	6770800	0	33500000	17000000	28800000	19200000	0	0	0	0	0	0	0	0	0	0	0	127750	0	631970	319960	543700	362500	0	0	0	0	0	0	0	0	0	0	0	0	0	4507500	0	4566500
0	0	0	0	0	0	0	12600000	0	8996200	0	74000000	0	0	6983600	42200000	22600000	0	0	0	0	0	0	0	90703	0	64721	0	532680	0	0	50242	303670	162440	0	0	0	0	0	0	0	12800000	0	10500000	0	9017100	0	0	0	7325900
0	0	0	0	0	0	0	0	0	0	0	34600000	0	44600000	45200000	41200000	56700000	0	0	0	0	0	0	0	0	0	0	0	4939100	0	6372400	6458200	5886700	8096900	0	0	0	0	0	0	0	0	0	0	0	0	0	6248000	0	0
0	0	0	0	0	0	0	0	0	0	0	0	0	0	0	657000000	407000000	0	0	0	0	0	0	0	0	0	0	0	0	0	0	0	28600000	17700000	0	0	0	0	0	0	0	0	0	0	0	0	0	0	0	100000000
17500000	11200000	16100000	13000000	112000000	16500000	0	0	0	0	0	19500000	5953800	0	65500000	11500000	98300000	NaN	NaN	NaN	NaN	NaN	NaN	NaN	NaN	NaN	NaN	NaN	NaN	NaN	NaN	NaN	NaN	NaN	0	0	0	0	0	0	0	0	0	0	0	0	0	0	0	0
0	0	0	0	0	0	0	0	0	0	0	0	0	22800000	21000000	8393000	16400000	0	0	0	0	0	0	0	0	0	0	0	0	0	1899300	1747500	699420	1363800	0	0	0	0	0	0	0	0	0	0	0	0	0	3210500	4200300	0
6773200	0	2307600	0	0	6551100	0	0	0	0	0	13100000	27700000	0	0	7969400	5453900	398420	0	135740	0	0	385360	0	0	0	0	0	767780	1631600	0	0	468790	320820	0	0	0	0	0	0	0	0	0	0	0	0	0	0	0	0
0	0	0	0	0	0	0	0	0	0	0	0	0	0	0	13500000	0	0	0	0	0	0	0	0	0	0	0	0	0	0	0	0	588740	0	0	0	0	0	0	0	0	0	0	0	0	0	0	0	0	2068300
0	0	0	0	0	0	0	0	0	0	0	0	0	0	3349800	0	0	0	0	0	0	0	0	0	0	0	0	0	0	0	0	115510	0	0	0	0	0	0	0	0	0	0	0	0	0	0	0	0	648620	0
0	0	0	0	0	0	0	0	0	0	0	48200000	0	0	0	0	11100000	0	0	0	0	0	0	0	0	0	0	0	6890600	0	0	0	0	1584900	0	0	0	0	0	0	0	0	0	0	0	6017500	0	0	0	0
0	0	2018000	0	0	129000000	0	0	0	4566200	0	7934100	0	0	0	0	0	0	0	46929	0	0	3000100	0	0	0	106190	0	184510	0	0	0	0	0	0	0	0	0	0	49200000	0	0	0	0	0	0	0	0	0	0
6968400	0	0	0	0	19100000	0	0	0	0	0	9856600	0	0	0	7560100	8609700	536030	0	0	0	0	1466800	0	0	0	0	0	758200	0	0	0	581550	662290	0	0	0	0	0	7266900	0	0	0	0	0	0	0	0	0	0
0	57200000	0	0	0	11900000	0	0	0	0	0	0	0	6883500	0	17600000	18200000	0	9537300	0	0	0	1991000	0	0	0	0	0	0	0	1147200	0	2940800	3036500	0	0	0	0	0	0	0	0	0	0	0	0	0	0	0	2611000
0	4324000	0	0	0	0	0	0	0	0	0	0	0	6772600	3637100	12000000	6151400	0	617720	0	0	0	0	0	0	0	0	0	0	0	967510	519590	1712100	878780	0	0	0	0	0	0	0	0	0	0	0	0	0	0	0	1830600
15000000	34500000	14000000	0	0	43400000	0	17500000	0	12000000	0	106000000	2840600	195000000	139000000	93900000	111000000	1001600	2296800	934840	0	0	2895700	0	1165700	0	801370	0	7083900	189370	13000000	9294100	6263000	7425600	10400000	7550400	14700000	0	0	24200000	0	18300000	0	12800000	0	20200000	0	23700000	23300000	12700000
0	0	0	0	0	0	0	0	0	0	0	0	0	0	0	7492100	7429700	0	0	0	0	0	0	0	0	0	0	0	0	0	0	0	681100	675420	0	0	0	0	0	0	0	0	0	0	0	0	0	0	0	0
0	0	0	0	0	0	0	0	0	0	0	0	0	0	0	15100000	0	0	0	0	0	0	0	0	0	0	0	0	0	0	0	0	406990	0	0	0	0	0	0	0	0	0	0	0	0	0	0	0	0	2300100
0	0	0	0	0	0	0	0	0	0	0	0	0	0	0	4397800	0	0	0	0	0	0	0	0	0	0	0	0	0	0	0	0	488650	0	0	0	0	0	0	0	0	0	0	0	0	0	0	0	0	671740
0	31000000	0	0	0	14700000	0	0	0	0	0	0	0	0	0	0	4147800	0	332880	0	0	0	157740	0	0	0	0	0	0	0	0	0	0	44600	0	5648100	0	0	0	5842000	0	0	0	0	0	0	0	0	0	0
0	0	0	0	0	5328300	0	0	0	0	0	8400600	0	12600000	7453400	31700000	11800000	0	0	0	0	0	213130	0	0	0	0	0	336020	0	505180	298140	1268400	470550	0	0	0	0	0	0	0	0	0	0	0	0	0	0	0	4843600
0	4997500	0	0	0	0	0	0	0	0	0	0	0	7794700	7563000	45400000	33400000	0	499750	0	0	0	0	0	0	0	0	0	0	0	779470	756300	4538800	3336800	0	0	0	0	0	0	0	0	0	0	0	0	0	0	0	7017700
0	0	0	0	0	4015200	0	8822000	0	0	0	5111500	0	39800000	15800000	11400000	10700000	0	0	0	0	0	250950	0	551380	0	0	0	319470	0	2488200	988340	710230	667560	0	0	0	0	0	0	0	7869900	0	0	0	0	0	4024800	3540700	2004900
0	23800000	0	0	0	4048600	0	0	0	0	0	0	0	0	0	0	0	0	424790	0	0	0	72297	0	0	0	0	0	0	0	0	0	0	0	0	4533200	0	0	0	0	0	0	0	0	0	0	0	0	0	0
0	0	5411000	0	0	0	0	0	0	0	0	40000000	0	46100000	40600000	56300000	24600000	0	0	450920	0	0	0	0	0	0	0	0	3329800	0	3844000	3383700	4695100	2052200	0	0	0	0	0	0	0	0	0	0	0	0	0	0	0	0
0	0	0	0	0	0	0	0	0	0	0	9673500	0	0	0	9851100	23100000	0	0	0	0	0	0	0	0	0	0	0	644900	0	0	0	656740	1539500	0	0	0	0	0	0	0	0	0	0	0	0	0	0	0	0
0	0	0	0	0	0	0	0	0	0	0	0	0	0	0	11600000	0	0	0	0	0	0	0	0	0	0	0	0	0	0	0	0	1925600	0	0	0	0	0	0	0	0	0	0	0	0	0	0	0	0	1764800
0	0	0	0	0	0	0	0	0	0	0	0	0	0	0	0	0	0	0	0	0	0	0	0	0	0	0	0	0	0	0	0	0	0	0	0	0	0	0	0	0	0	0	0	0	0	0	0	0	0
0	0	0	0	0	0	0	0	0	0	0	0	0	13000000	7575400	0	0	0	0	0	0	0	0	0	0	0	0	0	0	0	1295500	757540	0	0	0	0	0	0	0	0	0	0	0	0	0	0	0	0	1466800	0
8490400	0	14200000	0	0	10000000	0	3927000	0	0	0	59400000	7188600	11800000	58000000	26600000	19700000	499440	0	836390	0	0	591120	0	231000	0	0	0	3493100	422860	692010	3409000	1567200	1159900	0	0	0	0	0	0	0	0	0	0	0	11900000	0	0	10500000	0
0	0	0	0	0	0	0	275000000	0	0	0	0	0	0	0	0	0	0	0	0	0	0	0	0	2054800	0	0	0	0	0	0	0	0	0	0	0	0	0	0	0	0	215000000	0	0	0	0	0	0	0	0
0	0	0	0	0	0	0	9363200	0	0	0	85100000	0	0	0	169000000	182000000	0	0	0	0	0	0	0	374530	0	0	0	3405900	0	0	0	6743100	7296800	0	0	0	0	0	0	0	12400000	0	0	0	20400000	0	0	0	21800000
5052500	0	2596300	0	0	3615000	0	0	0	0	0	0	2570600	39600000	0	0	0	505250	0	259630	0	0	361500	0	0	0	0	0	0	257060	3961500	0	0	0	0	0	0	0	0	0	0	0	0	0	0	0	2570600	0	0	0
0	0	0	0	0	0	0	0	0	0	0	0	0	24900000	0	24500000	0	0	0	0	0	0	0	0	0	0	0	0	0	0	2772100	0	2722700	0	0	0	0	0	0	0	0	0	0	0	0	0	0	0	0	3742900
0	0	0	0	0	0	0	0	0	0	0	0	0	0	0	422000000	335000000	0	0	0	0	0	0	0	0	0	0	0	0	0	0	0	14600000	11500000	0	0	0	0	0	0	0	0	0	0	0	0	0	0	0	57600000
0	0	0	0	0	0	0	34800000	0	0	0	0	0	0	0	0	0	0	0	0	0	0	0	0	2318200	0	0	0	0	0	0	0	0	0	0	0	0	0	0	0	0	27200000	0	0	0	0	0	0	0	0
0	0	0	0	0	0	0	0	0	0	0	13000000	0	0	15000000	13300000	10700000	0	0	0	0	0	0	0	0	0	0	0	812790	0	0	937790	828940	668390	0	0	0	0	0	0	0	0	0	0	0	0	0	0	0	0
0	30600000	0	0	0	0	0	0	0	0	0	20700000	0	11300000	8846100	48300000	9030000	0	7648200	0	0	0	0	0	0	0	0	0	5168800	0	2822500	2211500	12100000	2257500	0	7235600	0	0	0	0	0	0	0	0	0	5556000	0	0	0	4851300
0	0	0	0	0	0	0	0	0	0	0	53500000	0	54800000	42100000	31300000	12200000	0	0	0	0	0	0	0	0	0	0	0	4458400	0	4563700	3512100	2612200	1020000	0	0	0	0	0	0	0	0	0	0	0	7045600	0	9671800	6298200	5970700
3924800	0	0	0	0	13700000	0	0	0	0	0	0	0	0	0	0	0	392480	0	0	0	0	1371600	0	0	0	0	0	0	0	0	0	0	0	0	0	0	0	0	5227100	0	0	0	0	0	0	0	0	0	0
0	0	0	0	0	0	0	0	0	0	0	0	3000000	0	0	0	0	0	0	0	0	0	0	0	0	0	0	0	0	250000	0	0	0	0	0	0	0	0	0	0	0	0	0	0	0	0	3000000	0	0	0
21600000	56700000	17600000	10500000	0	292000000	0	5764300	0	0	0	26400000	11200000	0	4959100	8618600	15500000	832440	2180200	675690	405110	0	11200000	0	221700	0	0	0	1016800	429950	0	190730	331480	594990	0	10400000	0	0	0	107000000	0	0	0	0	0	5434600	0	0	0	0
0	0	0	0	0	6406600	0	0	0	0	0	0	0	3177900	0	0	0	0	0	0	0	0	1281300	0	0	0	0	0	0	0	635570	0	0	0	0	0	0	0	0	0	0	0	0	0	0	0	0	478350	0	0
0	0	12000000	0	0	0	0	0	0	0	0	0	0	39800000	52100000	0	0	0	0	444230	0	0	0	0	0	0	0	0	0	0	1474200	1928700	0	0	0	0	0	0	0	0	0	0	0	0	0	0	0	6912200	9162400	0
0	0	0	0	0	0	0	0	0	0	0	0	0	37800000	0	0	0	0	0	0	0	0	0	0	0	0	0	0	0	0	7554700	0	0	0	0	0	0	0	0	0	0	0	0	0	0	0	0	5685900	0	0
0	0	0	0	0	0	0	0	0	0	0	13800000	0	38800000	7319900	22100000	4932000	0	0	0	0	0	0	0	0	0	0	0	344400	0	969900	183000	552530	123300	0	0	0	0	0	0	0	0	0	0	0	0	0	5575500	0	3640100
1180000000	0	295000000	2935600	8088600	0	6335900	0	12900000	0	15900000	0	174000000	0	0	0	34000000	47400000	0	11800000	117420	323540	0	253440	0	514070	0	636140	0	6979000	0	0	0	1358600	778000000	0	298000000	0	0	0	0	0	0	0	0	0	198000000	0	0	0
0	0	0	0	0	0	0	0	0	0	0	0	0	0	0	44700000	43700000	0	0	0	0	0	0	0	0	0	0	0	0	0	0	0	1786100	1747600	0	0	0	0	0	0	0	0	0	0	0	0	0	0	0	6852700
0	0	0	0	0	0	0	0	0	0	0	0	0	0	0	7713300	4579500	0	0	0	0	0	0	0	0	0	0	0	0	0	0	0	550950	327110	0	0	0	0	0	0	0	0	0	0	0	0	0	0	0	1178200
0	0	0	0	0	28800000	0	0	0	0	0	0	0	0	0	0	1504700	0	0	0	0	0	400070	0	0	0	0	0	0	0	0	0	0	20899	0	0	0	0	0	11000000	0	0	0	0	0	0	0	0	0	0
0	0	0	0	0	0	0	0	0	0	0	0	0	27700000	15300000	31600000	12500000	0	0	0	0	0	0	0	0	0	0	0	0	0	3961500	2185200	4512300	1790600	0	0	0	0	0	0	0	0	0	0	0	0	0	4751900	0	4246800
0	0	3311100	1852700	0	0	0	9545800	0	6429800	0	224000000	0	96200000	50400000	163000000	26200000	0	0	254700	142520	0	0	0	734290	0	494600	0	17200000	0	7396200	3875000	12500000	2015300	0	0	0	0	0	0	0	0	0	0	0	19500000	0	22700000	19000000	19000000
6638100	0	4924400	0	0	61200000	0	0	0	0	0	13500000	3676000	24900000	13400000	75400000	55900000	237070	0	175870	0	0	2185200	0	0	0	0	0	481500	131290	889060	477100	2694200	1997800	0	0	0	0	0	0	0	0	0	0	0	0	0	3636400	4184000	10700000
0	136000000	18800000	3731500	0	0	0	0	0	29900000	0	155000000	0	368000000	257000000	525000000	398000000	0	16900000	2348600	466440	0	0	0	0	0	3742600	0	19400000	0	46000000	32100000	65600000	49700000	0	38500000	13600000	0	0	0	0	0	0	18800000	0	45500000	0	51500000	51500000	73100000
0	0	0	0	0	0	0	0	0	0	0	1858800	0	4031000	3086300	13200000	3221700	0	0	0	0	0	0	0	0	0	0	0	309800	0	671840	514380	2196700	536940	0	0	0	0	0	0	0	0	0	0	0	0	0	0	0	2013200
0	6554900	0	0	0	9966500	0	0	0	0	0	0	0	0	0	0	0	0	2185000	0	0	0	3322200	0	0	0	0	0	0	0	0	0	0	0	0	0	0	0	0	3798300	0	0	0	0	0	0	0	0	0	0
0	0	0	0	0	0	0	0	0	0	0	0	0	10300000	0	0	17600000	0	0	0	0	0	0	0	0	0	0	0	0	0	1284100	0	0	2200200	0	0	0	0	0	0	0	0	0	0	0	0	0	0	0	0
0	0	0	0	0	7753200	0	0	0	0	0	0	0	0	0	0	0	0	0	0	0	0	3876600	0	0	0	0	0	0	0	0	0	0	0	0	0	0	0	0	2954800	0	0	0	0	0	0	0	0	0	0
0	0	0	0	0	0	0	0	0	3394900	0	15000000	0	0	0	0	0	0	0	0	0	0	0	0	0	0	80832	0	356970	0	0	0	0	0	0	0	0	0	0	0	0	0	0	0	0	3212200	0	0	0	0
0	0	0	7797900	0	5009100	0	0	0	0	0	0	0	0	0	0	0	0	0	0	433220	0	278280	0	0	0	0	0	0	0	0	0	0	0	0	0	0	0	0	1909000	0	0	0	0	0	0	0	0	0	0
0	0	0	0	0	0	0	0	0	0	0	0	0	0	0	11100000	9690400	0	0	0	0	0	0	0	0	0	0	0	0	0	0	0	582190	510020	0	0	0	0	0	0	0	0	0	0	0	0	0	0	0	1689600
0	0	0	0	0	0	0	0	0	0	0	3500800	0	25600000	19200000	16200000	13400000	0	0	0	0	0	0	0	0	0	0	0	218800	0	1599300	1199400	1013900	836550	0	0	0	0	0	0	0	0	0	0	0	0	0	0	0	0
0	0	0	0	0	0	0	0	0	0	0	0	0	0	0	83100000	79400000	0	0	0	0	0	0	0	0	0	0	0	0	0	0	0	4372200	4181400	0	0	0	0	0	0	0	0	0	0	0	0	0	0	0	11100000
0	0	0	0	0	0	0	0	0	0	0	0	0	0	0	6877600	5485700	0	0	0	0	0	0	0	0	0	0	0	0	0	0	0	286570	228570	0	0	0	0	0	0	0	0	0	0	0	0	0	0	0	0
0	0	0	0	0	75800000	0	0	0	0	0	0	0	0	0	0	0	0	0	0	0	0	2106900	0	0	0	0	0	0	0	0	0	0	0	0	0	0	0	0	28900000	0	0	0	0	0	0	0	0	0	0
0	0	0	0	0	21700000	0	0	0	0	0	6724900	0	25700000	18600000	0	0	0	0	0	0	0	1276200	0	0	0	0	0	395580	0	1510000	1092700	0	0	0	0	0	0	0	0	0	0	0	0	0	0	0	3541900	3919000	0
0	0	0	0	0	0	0	43100000	0	28100000	0	103000000	0	81800000	108000000	279000000	190000000	0	0	0	0	0	0	0	844290	0	550660	0	2013200	0	1603000	2123900	5464500	3730200	0	0	0	0	0	0	0	36100000	0	27600000	0	34400000	0	14100000	19800000	32100000
7946900	0	0	0	0	0	0	22900000	0	0	0	2584900	0	355000000	196000000	0	0	529790	0	0	0	0	0	0	1527700	0	0	0	172330	0	23700000	13100000	0	0	0	0	0	0	0	0	0	35600000	0	0	0	0	0	43400000	29300000	0
0	0	0	0	0	0	0	2334000	0	0	0	26700000	0	0	0	58700000	34700000	0	0	0	0	0	0	0	30311	0	0	0	347100	0	0	0	762770	450830	0	0	0	0	0	0	0	0	0	0	0	8546600	0	0	0	5146500
0	0	0	0	0	0	0	0	0	0	0	0	0	5060300	7076300	4416900	3790800	0	0	0	0	0	0	0	0	0	0	0	0	0	136770	191250	119380	102460	0	0	0	0	0	0	0	0	0	0	0	0	0	0	0	674650
0	8320500	2324100	0	0	0	0	4467700	0	0	0	20400000	0	90600000	36500000	26400000	28500000	0	924500	258240	0	0	0	0	496410	0	0	0	2270600	0	10100000	4051500	2937700	3170700	0	0	0	0	0	0	0	0	0	0	0	7076900	0	9206700	6373700	4951100
0	0	8569800	0	0	11200000	0	0	0	0	0	0	0	0	0	0	0	0	0	178540	0	0	232460	0	0	0	0	0	0	0	0	0	0	0	0	0	7653400	0	0	3804800	0	0	0	0	0	0	0	0	0	0
0	0	0	0	0	0	0	0	0	0	0	6493800	0	13500000	13800000	0	0	0	0	0	0	0	0	0	0	0	0	0	196780	0	408480	419200	0	0	0	0	0	0	0	0	0	0	0	0	0	0	0	2029100	0	0
0	0	0	0	0	6626900	0	0	0	3492900	0	35400000	10300000	0	0	53000000	15700000	0	0	0	0	0	315570	0	0	0	166330	0	1684400	491840	0	0	2522900	749760	0	0	0	0	0	0	0	0	0	0	0	0	0	0	0	6119200
0	3980400	0	0	0	0	0	0	0	0	0	0	0	8191400	7041900	8303500	6097200	0	284320	0	0	0	0	0	0	0	0	0	0	0	585100	502990	593110	435510	0	0	0	0	0	0	0	0	0	0	0	0	0	0	0	0
0	0	0	0	0	0	0	2406400	0	0	0	0	0	25500000	11900000	156000000	103000000	0	0	0	0	0	0	0	52312	0	0	0	0	0	554310	259190	3399800	2247100	0	0	0	0	0	0	0	0	0	0	0	0	0	5331800	4160200	22800000
32900000	0	2637000	3572000	0	95100000	0	16200000	0	0	0	82700000	21200000	0	11900000	77900000	45000000	1647400	0	131850	178600	0	4756000	0	808670	0	0	0	4133300	1059900	0	594830	3893100	2250200	24500000	0	0	0	0	32600000	0	17500000	0	0	0	13500000	27200000	0	3812600	8946900
0	0	3771700	1973300	0	71100000	0	0	0	3940400	0	31900000	2904100	5886800	15700000	53600000	21500000	0	0	57148	29898	0	1077400	0	0	0	59703	0	483990	44002	89194	237930	811570	324990	0	0	0	0	0	0	0	0	0	0	0	6336500	0	0	5252700	5274500
0	0	0	0	0	0	0	0	0	0	0	0	0	0	0	13700000	0	0	0	0	0	0	0	0	0	0	0	0	0	0	0	0	758980	0	0	0	0	0	0	0	0	0	0	0	0	0	0	0	0	2086700
0	0	0	0	0	0	0	5719600	0	0	0	60800000	0	0	17400000	41600000	32700000	0	0	0	0	0	0	0	336450	0	0	0	3574500	0	0	1026100	2445300	1923800	0	0	0	0	0	0	0	0	0	0	0	8507900	0	0	0	9792800
0	7034400	0	0	0	0	0	0	0	0	0	13700000	2756100	14900000	13400000	37800000	21600000	0	639490	0	0	0	0	0	0	0	0	0	1243100	250560	1353300	1217500	3438000	1963900	0	0	0	0	0	0	0	0	0	0	0	4164300	0	3413100	0	4296400
20400000	0	4518700	0	0	0	0	0	0	0	0	0	0	8797500	5279300	0	0	887740	0	196470	0	0	0	0	0	0	0	0	0	0	382500	229530	0	0	15000000	0	0	0	0	0	0	0	0	0	0	0	0	0	0	0
0	3742400	0	0	0	7219400	0	0	0	0	0	0	0	0	0	12700000	0	0	149700	0	0	0	288780	0	0	0	0	0	0	0	0	0	508230	0	0	0	0	0	0	0	0	0	0	0	0	0	0	0	0	1940700
0	0	0	0	0	0	0	0	0	0	0	0	0	0	4120100	7496700	0	0	0	0	0	0	0	0	0	0	0	0	0	0	0	1030000	1874200	0	0	0	0	0	0	0	0	0	0	0	0	0	0	0	0	1145100
0	0	0	0	0	0	0	0	0	0	0	0	0	0	0	0	38700000	0	0	0	0	0	0	0	0	0	0	0	0	0	0	0	0	19300000	0	0	0	0	0	0	0	0	0	0	0	0	0	0	0	0
0	0	0	0	0	0	0	0	0	0	0	3781500	0	8334200	6078500	14100000	13500000	0	0	0	0	0	0	0	0	0	0	0	210080	0	463010	337700	785930	750130	0	0	0	0	0	0	0	0	0	0	0	0	0	0	0	2184400
15000000	19000000	8600300	5751000	0	30400000	0	5651600	0	14600000	0	26200000	8511900	21900000	28000000	16900000	7517200	1663600	2113500	955590	639000	0	3374600	0	627960	0	1619200	0	2909800	945770	2428000	3108100	1874600	835240	0	0	0	0	0	0	0	0	0	0	0	0	0	0	5416300	0
0	14100000	0	0	0	69900000	0	0	0	0	0	3067400	0	0	0	0	0	0	313040	0	0	0	1553200	0	0	0	0	0	68164	0	0	0	0	0	0	0	0	0	0	26600000	0	0	0	0	0	0	0	0	0	0
0	0	0	0	0	0	0	0	0	0	0	0	0	0	0	11700000	5526300	0	0	0	0	0	0	0	0	0	0	0	0	0	0	0	264910	125600	0	0	0	0	0	0	0	0	0	0	0	0	0	0	0	1780400
0	0	0	0	0	0	0	0	0	0	0	0	0	298000000	216000000	0	0	0	0	0	0	0	0	0	0	0	0	0	0	0	22900000	16600000	0	0	0	0	0	0	0	0	0	0	0	0	0	0	0	46100000	40500000	0
0	0	0	0	0	0	0	0	0	0	0	0	0	0	0	94100000	66300000	0	0	0	0	0	0	0	0	0	0	0	0	0	0	0	3362100	2367000	0	0	0	0	0	0	0	0	0	0	0	0	0	0	0	13300000
0	8393400	0	0	0	0	0	0	0	0	0	12300000	0	9698100	5693500	11600000	10900000	0	1398900	0	0	0	0	0	0	0	0	0	2051400	0	1616300	948920	1935000	1808800	0	0	0	0	0	0	0	0	0	0	0	0	0	0	0	0
18000000	0	0	0	0	0	0	67100000	0	0	0	179000000	12100000	2510000000	1650000000	163000000	376000000	1123100	0	0	0	0	0	0	4196600	0	0	0	11200000	755400	157000000	103000000	10200000	23500000	0	0	0	0	0	0	0	38200000	0	0	0	47500000	14000000	369000000	271000000	66200000
0	0	4749600	0	0	0	0	0	0	0	0	105000000	0	0	0	0	0	0	0	61683	0	0	0	0	0	0	0	0	1365100	0	0	0	0	0	0	0	6561200	0	0	0	0	0	0	0	0	19300000	0	0	0	0
0	0	18800000	0	0	3445800	0	0	0	0	0	0	0	0	0	0	0	0	0	670740	0	0	123060	0	0	0	0	0	0	0	0	0	0	0	0	0	15800000	0	0	0	0	0	0	0	0	0	0	0	0	0
0	0	0	0	0	4817200	0	0	0	0	0	0	0	0	0	3706600	0	0	0	0	0	0	218970	0	0	0	0	0	0	0	0	0	168480	0	0	0	0	0	0	1835900	0	0	0	0	0	0	0	0	0	0
0	0	2648300	0	0	9432300	0	0	0	0	0	5730100	0	0	0	14800000	0	0	0	882770	0	0	3144100	0	0	0	0	0	1910000	0	0	0	4933700	0	0	0	0	0	0	0	0	0	0	0	0	0	0	0	0	2260800
0	14900000	0	0	0	0	0	0	0	0	0	0	0	0	0	0	2643400	0	4961100	0	0	0	0	0	0	0	0	0	0	0	0	0	0	881150	0	0	0	0	0	0	0	0	0	0	0	0	0	0	0	0
0	0	0	0	0	0	0	9653900	0	4009500	0	16300000	0	53200000	35500000	145000000	152000000	0	0	0	0	0	0	0	877620	0	364500	0	1481100	0	4838300	3222900	13200000	13800000	0	0	0	0	0	0	0	0	0	0	0	5732300	0	9705400	7366500	15400000
0	0	0	0	0	13000000	0	0	0	0	0	20200000	4535100	0	9539700	5721700	5038100	0	0	0	0	0	685420	0	0	0	0	0	1064900	238690	0	502090	301140	265160	0	0	0	0	0	0	0	0	0	0	0	4334900	0	0	0	0
0	0	5834800	0	0	0	0	0	0	0	0	16500000	0	5279700	4320800	27900000	41800000	0	0	88407	0	0	0	0	0	0	0	0	249260	0	79995	65467	422080	633980	0	0	0	0	0	0	0	0	0	0	0	0	0	0	0	5882400
0	40400000	3917900	6409500	5320000	23000000	0	0	0	21300000	0	0	6747900	0	8029700	0	0	0	342590	33203	54318	45085	194940	0	0	0	180620	0	0	57185	0	68048	0	0	0	7703600	0	0	0	0	0	0	0	0	0	0	0	0	0	0
0	111000000	4247200	3329300	0	10300000	0	5429500	0	4765100	0	80700000	0	92700000	93700000	208000000	110000000	0	5024900	193050	151330	0	466470	0	246790	0	216600	0	3670300	0	4213500	4259200	9468200	4985400	0	19400000	0	0	0	0	0	6604500	0	0	0	13600000	0	19000000	12700000	28700000
0	0	0	0	0	16500000	0	0	0	0	0	22200000	0	9844800	30500000	29500000	12500000	0	0	0	0	0	915910	0	0	0	0	0	1235300	0	546930	1694000	1637000	692130	0	0	0	0	0	0	0	0	0	0	0	4552600	0	0	6115500	0
0	0	4489800	0	0	0	0	0	0	0	0	0	0	0	0	0	0	0	0	897960	0	0	0	0	0	0	0	0	0	0	0	0	0	0	0	0	3775200	0	0	0	0	0	0	0	0	0	0	0	0	0
0	0	0	0	0	38200000	0	0	0	0	0	9118700	0	0	0	17000000	21700000	0	0	0	0	0	2010300	0	0	0	0	0	479930	0	0	0	895310	1141000	0	0	0	0	0	0	0	0	0	0	0	0	0	0	0	3166000
0	15100000	0	0	0	0	0	0	0	0	0	0	0	0	0	0	0	0	793650	0	0	0	0	0	0	0	0	0	0	0	0	0	0	0	0	2873500	0	0	0	0	0	0	0	0	0	0	0	0	0	0
3548200	85200000	8475900	7034100	4462400	22500000	0	12700000	0	14000000	0	152000000	4627400	214000000	130000000	100000000	74900000	394250	9471300	941760	781570	495820	2502100	0	1412100	0	1560200	0	16900000	514150	23700000	14400000	11200000	8316800	0	0	0	0	0	0	0	0	0	0	0	0	0	0	0	0
0	40700000	0	0	0	0	0	0	0	0	0	17900000	0	14500000	5858200	0	0	0	5811300	0	0	0	0	0	0	0	0	0	2559700	0	2072500	836890	0	0	0	7751900	0	0	0	0	0	0	0	0	0	0	0	0	0	0
0	42200000	5435400	0	0	177000000	0	0	0	0	0	108000000	0	38000000	16900000	18100000	9641200	0	1834100	236320	0	0	7702600	0	0	0	0	0	4701600	0	1654100	734010	787300	419180	0	8404400	9620700	0	0	25000000	0	0	0	0	0	14800000	0	10800000	8389900	9900600
0	0	0	0	0	0	0	0	0	0	0	0	0	0	5915700	5718000	0	0	0	0	0	0	0	0	0	0	0	0	0	0	0	347980	336350	0	0	0	0	0	0	0	0	0	0	0	0	0	0	0	0	873390
0	0	0	0	0	0	0	0	0	0	0	0	0	5119800	5531300	0	0	0	0	0	0	0	0	0	0	0	0	0	0	0	121900	131700	0	0	0	0	0	0	0	0	0	0	0	0	0	0	0	0	1071000	0
0	0	0	0	0	0	0	0	0	0	0	0	0	6936500	0	24100000	7207500	0	0	0	0	0	0	0	0	0	0	0	0	0	693650	0	2408400	720750	0	0	0	0	0	0	0	0	0	0	0	0	0	0	0	3678700
0	0	0	0	0	0	0	1983200	0	0	0	5874100	0	0	0	14600000	0	0	0	0	0	0	0	0	152550	0	0	0	451850	0	0	0	1125700	0	0	0	0	0	0	0	0	0	0	0	0	1262200	0	0	0	2231600
0	32200000	0	0	0	0	0	0	0	0	0	12400000	0	74400000	55400000	42100000	13800000	0	2924600	0	0	0	0	0	0	0	0	0	1123900	0	6767300	5031900	3827000	1251000	0	6916900	0	0	0	0	0	0	0	0	0	0	0	9680100	8657700	5132100
0	0	0	0	0	0	0	0	0	0	0	0	0	4014400	3682200	0	0	0	0	0	0	0	0	0	0	0	0	0	0	0	118070	108300	0	0	0	0	0	0	0	0	0	0	0	0	0	0	0	0	712980	0
4226300	0	0	0	0	0	0	0	0	0	0	0	0	0	0	0	0	98287	0	0	0	0	0	0	0	0	0	0	0	0	0	0	0	0	3097700	0	0	0	0	0	0	0	0	0	0	0	0	0	0	0
0	0	0	5160500	0	0	0	10400000	0	15900000	0	10100000	3733900	0	0	0	5446000	0	0	0	161260	0	0	0	325200	0	497910	0	315270	116680	0	0	0	170190	0	0	0	0	0	0	0	0	0	0	0	0	0	0	0	0
0	25700000	0	0	0	0	0	0	0	0	0	0	0	0	0	0	0	0	950330	0	0	0	0	0	0	0	0	0	0	0	0	0	0	0	0	4889600	0	0	0	0	0	0	0	0	0	0	0	0	0	0
0	11000000	0	0	0	0	0	0	0	0	0	4815600	0	7105600	3943200	22900000	9782300	0	243390	0	0	0	0	0	0	0	0	0	107010	0	157900	87626	508890	217380	0	0	0	0	0	0	0	0	0	0	0	0	0	0	0	3497800
0	0	0	0	0	0	0	0	0	0	0	0	0	12400000	9363600	0	0	0	0	0	0	0	0	0	0	0	0	0	0	0	773220	585230	0	0	0	0	0	0	0	0	0	0	0	0	0	0	0	0	1813100	0
21700000	102000000	33600000	5291400	0	13300000	0	0	0	6765600	0	41200000	17700000	218000000	102000000	501000000	302000000	637660	2996400	988760	155630	0	391510	0	0	0	198990	0	1211800	519790	6404200	3003100	14700000	8891300	18000000	20800000	27500000	0	0	0	0	0	0	0	0	11300000	0	33200000	22500000	68200000
0	0	0	0	0	0	0	0	0	0	0	0	0	0	0	12100000	3701300	0	0	0	0	0	0	0	0	0	0	0	0	0	0	0	294480	90275	0	0	0	0	0	0	0	0	0	0	0	0	0	0	0	1844200
0	2687200	0	2126100	0	8568700	0	0	0	0	0	0	0	0	0	0	0	0	58418	0	46219	0	186280	0	0	0	0	0	0	0	0	0	0	0	0	0	0	0	0	3265600	0	0	0	0	0	0	0	0	0	0
0	0	0	0	0	0	0	0	0	0	0	2860200	0	0	0	0	0	0	0	0	0	0	0	0	0	0	0	0	95339	0	0	0	0	0	0	0	0	0	0	0	0	0	0	0	0	612780	0	0	0	0
0	0	0	0	0	81200000	0	0	0	0	0	0	0	0	0	56000000	47400000	0	0	0	0	0	213560	0	0	0	0	0	0	0	0	0	147370	124680	0	0	0	0	0	0	0	0	0	0	0	0	0	0	0	8892900
2439400	0	0	0	0	0	0	0	0	0	0	0	0	204000000	250000000	0	0	37530	0	0	0	0	0	0	0	0	0	0	0	0	3131000	3849500	0	0	0	0	0	0	0	0	0	0	0	0	0	0	0	34600000	43100000	0
0	0	26400000	13000000	0	15900000	0	10500000	0	5097100	0	26400000	0	0	0	22500000	16700000	0	0	1467000	722290	0	884430	0	584410	0	283170	0	1466900	0	0	0	1249700	930200	0	0	13400000	15800000	0	5744900	0	6470200	0	0	0	6006300	0	0	0	0
0	0	0	0	0	0	0	0	0	0	0	0	0	0	6131100	0	2644600	0	0	0	0	0	0	0	0	0	0	0	0	0	0	291960	0	125930	0	0	0	0	0	0	0	0	0	0	0	0	0	0	0	0
0	17000000	0	0	0	0	0	0	0	0	0	41200000	0	61900000	34800000	63700000	35900000	0	809530	0	0	0	0	0	0	0	0	0	1959900	0	2946700	1658800	3034500	1707400	0	6005200	0	0	0	0	0	0	0	0	0	9063500	0	7481900	8343700	6545000
0	0	0	0	0	0	0	4658400	0	0	0	0	0	0	0	0	6129300	0	0	0	0	0	0	0	47535	0	0	0	0	0	0	0	0	62544	0	0	0	0	0	0	0	0	0	0	0	0	0	0	0	0
0	0	0	0	0	0	0	0	0	0	0	21400000	0	24700000	19800000	28000000	21400000	0	0	0	0	0	0	0	0	0	0	0	1526000	0	1763000	1417000	2002700	1530000	0	0	0	0	0	0	0	0	0	0	0	0	0	3591700	0	3261100
0	0	0	0	0	0	0	0	0	0	0	0	0	14700000	17400000	0	0	0	0	0	0	0	0	0	0	0	0	0	0	0	544690	646210	0	0	0	0	0	0	0	0	0	0	0	0	0	0	0	3016600	2575500	0
0	0	0	0	0	19700000	0	0	0	0	0	4534500	6379400	0	16600000	9269400	0	0	0	0	0	0	821360	0	0	0	0	0	188940	265810	0	692670	386220	0	0	0	0	0	0	0	0	0	0	0	0	0	0	0	3218900	0
17900000	21400000	16700000	24200000	0	329000000	0	80200000	0	99300000	0	26700000	34600000	105000000	74600000	194000000	85800000	448320	535700	418420	604320	0	8220100	0	2005300	0	2482600	0	666910	864820	2617600	1865100	4850000	2144500	12200000	0	0	31100000	0	121000000	0	63900000	0	98400000	0	0	36100000	16100000	13600000	29600000
0	12900000	0	0	0	0	0	0	0	0	0	0	0	0	0	2698600	0	0	1174000	0	0	0	0	0	0	0	0	0	0	0	0	0	245320	0	0	2460900	0	0	0	0	0	0	0	0	0	0	0	0	0	0
0	0	0	0	0	0	0	0	0	0	0	0	0	0	0	6728400	0	0	0	0	0	0	0	0	0	0	0	0	0	0	0	0	395790	0	0	0	0	0	0	0	0	0	0	0	0	0	0	0	0	1027700
0	0	0	0	0	0	0	0	0	0	0	0	0	12000000	0	0	0	0	0	0	0	0	0	0	0	0	0	0	0	0	601150	0	0	0	0	0	0	0	0	0	0	0	0	0	0	0	0	1809800	0	0
0	0	0	0	0	2456700	0	0	0	0	0	0	0	0	0	14600000	8712700	0	0	0	0	0	43100	0	0	0	0	0	0	0	0	0	256310	152850	0	0	0	0	0	0	0	0	0	0	0	0	0	0	0	2231500
0	0	0	0	0	0	0	0	0	0	0	14400000	0	0	0	41100000	12400000	0	0	0	0	0	0	0	0	0	0	0	802000	0	0	0	2280600	690650	0	0	0	0	0	0	0	0	0	0	0	0	0	0	0	6270300
0	0	5024900	0	0	0	0	15000000	0	5749000	0	31300000	4350400	61900000	6707900	144000000	208000000	0	0	52342	0	0	0	0	156230	0	59886	0	326120	45316	645200	69874	1500300	2168600	0	0	0	0	0	0	0	10100000	0	0	0	6270700	0	9892500	0	21500000
0	0	0	0	0	0	0	0	0	0	0	16400000	0	0	0	0	0	0	0	0	0	0	0	0	0	0	0	0	1635200	0	0	0	0	0	0	0	0	0	0	0	0	0	0	0	0	3503300	0	0	0	0
307000000	0	114000000	0	18900000	0	2254500	0	0	0	0	0	120000000	0	0	0	140000000	18000000	0	6681800	0	1113000	0	132620	0	0	0	0	0	7081300	0	0	0	8254300	147000000	0	112000000	0	88900000	0	0	0	0	0	0	0	73200000	0	0	0
3676200	0	0	0	0	0	0	0	0	0	0	15500000	0	0	0	0	0	459530	0	0	0	0	0	0	0	0	0	0	1936700	0	0	0	0	0	0	0	0	0	0	0	0	0	0	0	0	3319400	0	0	0	0
0	0	0	0	0	0	0	0	0	0	0	21300000	0	13200000	9656100	8036100	7008500	0	0	0	0	0	0	0	0	0	0	0	1121900	0	693840	508220	422950	368870	0	0	0	0	0	0	0	0	0	0	0	4566800	0	0	0	0
8273100	0	9625400	0	0	5088200	0	3760900	0	0	0	260000000	0	0	0	25400000	28100000	266880	0	310500	0	0	164140	0	121320	0	0	0	8380000	0	0	0	820450	905670	7811000	0	9155700	0	0	0	0	0	0	0	0	49700000	0	0	0	5731200
0	10700000	0	0	0	0	0	0	0	0	0	0	0	0	0	17200000	3346800	0	562070	0	0	0	0	0	0	0	0	0	0	0	0	0	902830	176150	0	0	0	0	0	0	0	0	0	0	0	0	0	0	0	2620100
0	0	19700000	9201700	0	0	0	0	0	0	0	94400000	0	0	0	0	0	0	0	234070	109540	0	0	0	0	0	0	0	1123400	0	0	0	0	0	0	0	16100000	17900000	0	0	0	0	0	0	0	11600000	0	0	0	0
0	0	0	0	0	97300000	0	0	0	0	0	0	0	0	0	0	0	0	0	0	0	0	1158200	0	0	0	0	0	0	0	0	0	0	0	0	0	0	0	0	37100000	0	0	0	0	0	0	0	0	0	0
0	0	0	0	0	0	0	0	0	0	0	0	0	0	0	18000000	26300000	0	0	0	0	0	0	0	0	0	0	0	0	0	0	0	1800700	2631700	0	0	0	0	0	0	0	0	0	0	0	0	0	0	0	2146400
84300000	0	27500000	12500000	13300000	48200000	0	73100000	0	10200000	35800000	163000000	146000000	230000000	172000000	346000000	174000000	4437100	0	1449400	656730	697870	2536100	0	3849800	0	538640	1884200	8597000	7675300	12100000	9056800	18200000	9144000	57800000	0	30800000	0	0	22800000	0	34800000	0	18900000	210000000	21100000	85200000	19400000	21700000	26500000
0	0	0	0	0	7219400	0	0	0	0	0	0	0	0	0	0	0	0	0	0	0	0	200540	0	0	0	0	0	0	0	0	0	0	0	0	0	0	0	0	2751400	0	0	0	0	0	0	0	0	0	0
0	0	0	0	0	0	0	0	0	0	0	0	0	0	0	17800000	2975600	0	0	0	0	0	0	0	0	0	0	0	0	0	0	0	935610	156610	0	0	0	0	0	0	0	0	0	0	0	0	0	0	0	2715300
0	0	0	0	0	0	0	0	0	0	0	0	0	87700000	0	38600000	36800000	0	0	0	0	0	0	0	0	0	0	0	0	0	6264400	0	2757400	2625000	0	0	0	0	0	0	0	0	0	0	0	0	0	0	0	0
0	0	0	0	0	0	0	0	0	0	0	0	0	6243700	7431600	32300000	0	0	0	0	0	0	0	0	0	0	0	0	0	0	390230	464480	2019600	0	0	0	0	0	0	0	0	0	0	0	0	0	0	0	1439000	0
15200000	0	18500000	0	0	92300000	0	2200400	0	18900000	0	10200000	11300000	16300000	20600000	47600000	20200000	562770	0	686320	0	0	3420000	0	81495	0	701140	0	376170	416730	602920	761530	1761600	747650	19600000	0	16300000	0	0	12900000	0	0	0	7631100	0	0	19900000	4316100	6719500	10200000
0	0	0	0	0	5302200	0	0	0	0	0	0	0	0	0	0	0	0	0	0	0	0	106040	0	0	0	0	0	0	0	0	0	0	0	0	0	0	0	0	2020700	0	0	0	0	0	0	0	0	0	0
0	0	7120200	0	0	0	0	4657600	0	0	0	59400000	0	0	0	0	0	0	0	192440	0	0	0	0	125880	0	0	0	1605900	0	0	0	0	0	0	0	0	0	0	0	0	0	0	0	0	12700000	0	0	0	0
0	0	0	0	0	17800000	0	43500000	0	39200000	0	394000000	0	0	0	0	0	0	0	0	0	0	1045900	0	2561500	0	2308700	0	23200000	0	0	0	0	0	0	0	0	0	0	0	0	39100000	0	27700000	0	75700000	0	0	0	0
0	3791000	0	0	0	20200000	0	0	0	2451300	0	0	0	0	0	0	0	0	105310	0	0	0	560850	0	0	0	68092	0	0	0	0	0	0	0	0	0	0	0	0	0	0	0	0	2289900	0	0	0	0	0	0
0	0	6597200	0	0	0	0	0	0	0	0	0	0	0	0	0	0	0	0	599750	0	0	0	0	0	0	0	0	0	0	0	0	0	0	0	0	5547300	0	0	0	0	0	0	0	0	0	0	0	0	0
8903800	0	8037300	0	0	10400000	0	0	0	0	0	19700000	0	342000000	206000000	0	4676200	989310	0	893040	0	0	1152300	0	0	0	0	0	2183700	0	38000000	22900000	0	519580	0	0	0	0	0	0	0	0	0	0	0	5744800	0	50100000	39700000	0
0	0	0	0	0	0	0	1965600	0	0	0	14400000	0	0	0	15000000	11300000	0	0	0	0	0	0	0	51727	0	0	0	379690	0	0	0	393930	297260	0	0	0	0	0	0	0	0	0	0	0	0	0	0	0	0
0	0	0	0	0	0	0	0	0	0	0	0	0	12700000	0	6723700	7535800	0	0	0	0	0	0	0	0	0	0	0	0	0	705040	0	373540	418650	0	0	0	0	0	0	0	0	0	0	0	0	0	0	0	0
0	0	0	0	0	0	0	0	0	0	0	0	0	0	0	3826400	0	0	0	0	0	0	0	0	0	0	0	0	0	0	0	0	478290	0	0	0	0	0	0	0	0	0	0	0	0	0	0	0	0	584450
9924100	0	10900000	18300000	0	71100000	0	0	0	37400000	0	56600000	1718700	27100000	41000000	87600000	36900000	174110	0	190570	321380	0	1247900	0	0	0	656480	0	992410	30152	475050	719910	1537200	647200	16600000	0	21400000	23700000	0	16500000	0	0	0	25600000	0	12500000	0	3538800	6548900	9055300
0	0	14900000	4129700	0	48600000	0	0	0	0	0	9717200	18600000	15600000	12000000	35100000	41500000	0	0	513340	142400	0	1674500	0	0	0	0	0	335080	642800	539410	413360	1209600	1431800	0	0	0	0	0	0	0	0	0	0	0	0	0	3635100	3578800	5265300
46000000	0	2617500	0	0	0	0	0	0	0	0	0	0	372000000	219000000	0	0	806490	0	45921	0	0	0	0	0	0	0	0	0	0	6529300	3850000	0	0	0	0	0	0	0	0	0	0	0	0	0	0	0	49400000	39200000	0
0	0	0	0	0	0	0	0	0	0	0	0	0	0	0	54000000	36400000	0	0	0	0	0	0	0	0	0	0	0	0	0	0	0	1256100	847560	0	0	0	0	0	0	0	0	0	0	0	0	0	0	0	8642200
0	42200000	0	0	0	0	0	0	0	0	0	0	0	46100000	17600000	0	0	0	4216900	0	0	0	0	0	0	0	0	0	0	0	4606400	1757300	0	0	0	0	0	0	0	0	0	0	0	0	0	0	0	0	3402600	0
0	38100000	0	0	0	0	0	0	0	0	0	0	0	10200000	6960000	154000000	84900000	0	634320	0	0	0	0	0	0	0	0	0	0	0	169900	116000	2562400	1414300	0	8777100	0	0	0	0	0	0	0	0	0	0	0	0	0	20300000
35600000	0	0	0	0	0	0	0	0	0	0	0	0	27000000	24600000	0	0	671580	0	0	0	0	0	0	0	0	0	0	0	0	509330	463900	0	0	14300000	0	0	0	0	0	0	0	0	0	0	0	0	11900000	8777800	0
0	0	0	0	0	0	0	0	0	0	0	0	0	0	0	6036100	0	0	0	0	0	0	0	0	0	0	0	0	0	0	0	0	402400	0	0	0	0	0	0	0	0	0	0	0	0	0	0	0	0	921970
0	16200000	0	0	0	37300000	0	0	0	0	0	42000000	3118300	20800000	21800000	9060600	0	0	737350	0	0	0	1697300	0	0	0	0	0	1906800	141740	946420	991470	411840	0	0	0	0	0	0	0	0	0	0	0	0	0	0	3221800	4135800	0
35800000	0	0	0	0	3809400	0	19900000	0	0	0	5391300	0	149000000	270000000	0	183000000	130350	0	0	0	0	13852	0	72514	0	0	0	19605	0	540480	982390	0	664160	26300000	0	0	0	0	0	0	0	0	0	0	0	0	0	0	0
0	0	0	0	0	0	0	3975200	0	5382800	0	18600000	0	0	0	14300000	9395800	0	0	0	0	0	0	0	64117	0	86820	0	299190	0	0	0	230870	151550	0	0	0	0	0	0	0	0	0	0	0	3890200	0	0	0	2114600
0	12400000	0	0	0	0	0	0	0	0	0	50700000	0	14800000	16300000	37400000	18300000	0	772750	0	0	0	0	0	0	0	0	0	3171300	0	927580	1020100	2336500	1145800	0	0	0	0	0	0	0	0	0	0	0	10900000	0	0	0	5656500
13700000	23300000	12800000	10800000	0	6450100	0	0	0	0	0	69800000	3739400	11500000	9959000	19400000	6260300	570140	972160	534110	451040	0	268750	0	0	0	0	0	2908200	155810	477610	414960	806920	260840	10600000	0	12200000	0	0	0	0	0	0	0	0	11300000	0	0	0	3238900
0	0	0	0	0	6240300	0	0	0	0	0	0	0	0	0	3660500	0	0	0	0	0	0	75184	0	0	0	0	0	0	0	0	0	44103	0	0	0	0	0	0	0	0	0	0	0	0	0	0	0	0	559120
0	0	0	0	0	3972900	0	0	0	0	0	3819000	0	0	4927700	7015100	8510100	0	0	0	0	0	94592	0	0	0	0	0	90928	0	0	117330	167030	202620	0	0	0	0	0	1514100	0	0	0	0	0	0	0	0	0	0
0	0	0	0	0	0	0	16100000	0	0	0	19700000	29300000	0	0	7087500	0	0	0	0	0	0	0	0	8668.3	0	0	0	10607	15802	0	0	3816.6	0	0	0	0	0	0	0	0	0	0	0	0	0	20100000	0	0	0
7367800	26700000	16600000	17600000	0	38200000	0	16300000	0	23800000	0	27400000	7738500	13100000	25300000	41700000	34000000	1473600	5330000	3317400	3514500	0	7640700	0	3250700	0	4754000	0	5489500	1547700	2628100	5052600	8330800	6790100	0	0	0	0	0	0	0	0	0	0	0	0	0	0	0	6098800
0	3465100	0	0	0	0	0	0	0	0	0	137000000	0	0	0	0	4901500	0	82502	0	0	0	0	0	0	0	0	0	3268700	0	0	0	0	116700	0	0	0	0	0	0	0	0	0	0	0	0	0	0	0	0
0	0	0	0	0	5761000	0	0	0	0	0	0	0	0	0	0	0	0	0	0	0	0	720130	0	0	0	0	0	0	0	0	0	0	0	0	0	0	0	0	2195500	0	0	0	0	0	0	0	0	0	0
0	10200000	0	0	0	0	0	0	0	0	0	0	0	0	0	0	4931600	0	218030	0	0	0	0	0	0	0	0	0	0	0	0	0	0	104930	0	1952700	0	0	0	0	0	0	0	0	0	0	0	0	0	0
0	7406800	0	0	0	0	0	0	0	0	0	0	0	0	0	0	0	0	151160	0	0	0	0	0	0	0	0	0	0	0	0	0	0	0	0	1411500	0	0	0	0	0	0	0	0	0	0	0	0	0	0
0	0	0	0	0	0	0	0	0	0	0	10600000	0	0	8699900	10100000	0	0	0	0	0	0	0	0	0	0	0	0	442260	0	0	362500	422490	0	0	0	0	0	0	0	0	0	0	0	0	0	0	0	0	1548800
0	26200000	0	0	0	0	0	0	0	0	0	0	0	0	0	0	0	0	2905700	0	0	0	0	0	0	0	0	0	0	0	0	0	0	0	0	4983500	0	0	0	0	0	0	0	0	0	0	0	0	0	0
0	47900000	0	0	0	0	0	0	0	0	0	0	0	0	0	0	0	0	1710100	0	0	0	0	0	0	0	0	0	0	0	0	0	0	0	0	9124400	0	0	0	0	0	0	0	0	0	0	0	0	0	0
0	4003500	0	0	0	0	0	0	0	0	0	0	0	0	0	0	0	0	800700	0	0	0	0	0	0	0	0	0	0	0	0	0	0	0	0	762910	0	0	0	0	0	0	0	0	0	0	0	0	0	0
0	38900000	0	0	0	0	0	0	0	0	0	0	0	0	0	0	0	0	670620	0	0	0	0	0	0	0	0	0	0	0	0	0	0	0	0	7412100	0	0	0	0	0	0	0	0	0	0	0	0	0	0
0	232000000	6841700	9697600	0	28600000	0	31700000	0	10800000	0	55600000	3619000	99500000	91700000	121000000	103000000	0	38700000	1140300	1616300	0	4758800	0	5286500	0	1797100	0	9267400	603160	16600000	15300000	20200000	17200000	0	35300000	7425600	15300000	0	13100000	0	24100000	0	13000000	0	10700000	0	19000000	17000000	16100000
0	72600000	0	0	0	0	0	0	0	0	0	18900000	0	0	0	0	0	0	3821100	0	0	0	0	0	0	0	0	0	996370	0	0	0	0	0	0	13800000	0	0	0	0	0	0	0	0	0	0	0	0	0	0
0	0	0	0	0	0	0	0	0	0	0	0	0	9061200	10600000	0	0	0	0	0	0	0	0	0	0	0	0	0	0	0	2265300	2648200	0	0	0	0	0	0	0	0	0	0	0	0	0	0	0	0	2051100	0
0	0	0	0	0	0	0	0	0	0	0	0	0	9795000	8291600	6478200	8581400	0	0	0	0	0	0	0	0	0	0	0	0	0	979500	829160	647820	858140	0	0	0	0	0	0	0	0	0	0	0	0	0	0	0	0
0	8708600	0	0	0	7014000	0	0	0	0	0	0	0	0	0	0	0	0	967620	0	0	0	779340	0	0	0	0	0	0	0	0	0	0	0	0	0	0	0	0	2673100	0	0	0	0	0	0	0	0	0	0
0	8267500	0	0	0	11100000	0	0	0	0	0	0	0	0	0	0	0	0	344480	0	0	0	463660	0	0	0	0	0	0	0	0	0	0	0	0	0	0	0	0	4240800	0	0	0	0	0	0	0	0	0	0
0	0	0	0	0	0	0	0	0	0	0	7237800	0	0	3334300	0	0	0	0	0	0	0	0	0	0	0	0	0	1809500	0	0	833580	0	0	0	0	0	0	0	0	0	0	0	0	0	0	0	0	645630	0
3411900	17400000	7825500	0	0	9083900	0	0	0	2435400	0	175000000	0	140000000	103000000	195000000	159000000	284320	1452700	652120	0	0	756990	0	0	0	202950	0	14600000	0	11600000	8611300	16200000	13200000	0	5217800	9771900	0	0	0	0	0	0	0	0	27000000	0	18200000	19100000	25800000
0	0	3365100	0	0	35600000	0	0	0	0	0	8850300	0	0	0	19700000	9487800	0	0	168250	0	0	1781200	0	0	0	0	0	442510	0	0	0	983820	474390	0	0	0	0	0	13000000	0	0	0	0	0	0	0	0	0	3627100
0	0	0	0	0	0	0	0	0	0	0	0	0	0	0	28000000	36100000	0	0	0	0	0	0	0	0	0	0	0	0	0	0	0	6997200	9025800	0	0	0	0	0	0	0	0	0	0	0	0	0	0	0	4226200
0	0	0	0	0	0	0	0	0	0	0	0	0	0	0	5953100	0	0	0	0	0	0	0	0	0	0	0	0	0	0	0	0	297660	0	0	0	0	0	0	0	0	0	0	0	0	0	0	0	0	909310
47500000	0	3971400	0	0	6573100	0	0	0	0	0	0	0	16800000	15800000	6840500	0	1217800	0	101830	0	0	168540	0	0	0	0	0	0	0	430460	404320	175400	0	34800000	0	0	0	0	0	0	0	0	0	0	0	0	0	0	0
0	7384400	0	0	0	0	0	0	0	0	0	0	0	4815600	0	2638300	1870500	0	434370	0	0	0	0	0	0	0	0	0	0	0	283270	0	155190	110030	0	1407200	0	0	0	0	0	0	0	0	0	0	0	0	0	0
0	0	0	0	0	0	0	0	0	0	0	0	0	23900000	0	0	0	0	0	0	0	0	0	0	0	0	0	0	0	0	1592400	0	0	0	0	0	0	0	0	0	0	0	0	0	0	0	0	3595500	0	0
17400000	182000000	37500000	11900000	0	53500000	0	0	0	13400000	0	125000000	0	56700000	37600000	105000000	66100000	868020	9094300	1876400	593050	0	2673500	0	0	0	671950	0	6256000	0	2833300	1880100	5271400	3305600	19500000	29300000	23200000	27400000	0	16700000	0	0	0	23100000	0	18700000	0	7730800	7532000	14100000
0	0	0	0	0	0	0	0	0	0	0	0	4521600	0	0	0	0	0	0	0	0	0	0	0	0	0	0	0	0	122210	0	0	0	0	0	0	0	0	0	0	0	0	0	0	0	0	4521600	0	0	0
0	0	0	0	0	0	0	0	0	0	4282600	0	0	0	0	0	0	0	0	0	0	0	0	0	0	0	0	171310	0	0	0	0	0	0	0	0	0	0	0	0	0	0	0	0	17600000	0	0	0	0	0
0	0	0	0	0	7457000	0	0	0	0	0	0	0	0	0	0	0	0	0	0	0	0	1491400	0	0	0	0	0	0	0	0	0	0	0	0	0	0	0	0	2841900	0	0	0	0	0	0	0	0	0	0
0	0	0	0	0	0	0	0	0	0	0	0	0	0	7915100	35200000	22100000	0	0	0	0	0	0	0	0	0	0	0	0	0	0	152210	676820	425770	0	0	0	0	0	0	0	0	0	0	0	0	0	0	0	5375800
2524600	134000000	5988000	2221100	2012800	0	0	7038600	0	0	0	40200000	11500000	214000000	74800000	203000000	105000000	280520	14900000	665340	246790	223650	0	0	782060	0	0	0	4464800	1273200	23800000	8312900	22500000	11700000	0	21200000	0	0	0	0	0	0	0	0	0	8784300	12300000	36000000	18600000	24300000
5367500	57600000	3626000	1900300	0	8222300	0	2834300	0	1701600	0	9422300	3164700	9222600	7832500	26800000	22800000	315730	3387600	213290	111780	0	483660	0	166720	0	100090	0	554250	186160	542510	460740	1575900	1339300	0	9409100	0	0	0	0	0	0	0	0	0	0	0	0	0	5897800
5935300	0	0	0	0	0	0	3559900	0	0	0	5331000	2925800	0	0	0	0	539570	0	0	0	0	0	0	323630	0	0	0	484640	265980	0	0	0	0	0	0	0	0	0	0	0	0	0	0	0	0	2925800	0	0	0
0	0	0	0	0	0	0	0	0	0	0	0	0	14600000	11900000	14800000	13400000	0	0	0	0	0	0	0	0	0	0	0	0	0	3639600	2980000	3699100	3354500	0	0	0	0	0	0	0	0	0	0	0	0	0	0	0	0
1120000000	0	63600000	0	0	0	0	0	0	0	0	0	37000000	0	0	0	45200000	160000000	0	9084900	0	0	0	0	0	0	0	0	0	5279200	0	0	0	6453900	650000000	0	122000000	0	0	0	0	0	0	0	0	0	92300000	0	0	0
24000000	0	14100000	9771600	6512700	0	0	6747800	0	0	0	0	16600000	11600000	0	9892100	0	2995900	0	1767200	1221400	814090	0	0	843480	0	0	0	0	2076700	1448900	0	1236500	0	0	0	0	0	0	0	0	0	0	0	0	0	0	0	0	1510900
0	0	0	0	0	33700000	0	0	0	0	0	0	0	0	0	26300000	3438900	0	0	0	0	0	1686700	0	0	0	0	0	0	0	0	0	1313800	171950	0	0	0	0	0	12900000	0	0	0	0	0	0	0	0	0	0
0	5560700	3046700	0	0	0	0	0	0	0	0	14700000	0	14900000	11100000	38300000	44100000	0	505520	276980	0	0	0	0	0	0	0	0	1338000	0	1353300	1009400	3482400	4008100	0	0	0	0	0	0	0	0	0	0	0	0	0	0	0	4591400
0	20500000	10000000	12500000	0	423000000	0	21900000	0	11400000	0	30000000	0	183000000	136000000	71200000	62200000	0	2559700	1255700	1562200	0	52900000	0	2743400	0	1425200	0	3746600	0	22900000	17000000	8904400	7776000	0	0	0	0	0	0	0	0	0	0	0	5446000	0	22400000	20000000	8399900
6799700	0	0	0	0	33800000	0	0	0	0	0	56500000	16200000	73300000	108000000	141000000	93900000	485690	0	0	0	0	2415000	0	0	0	0	0	4032200	1155800	5238800	7712300	10100000	6707200	0	0	0	0	0	0	0	0	0	0	0	13700000	0	11500000	21600000	19600000
0	12000000	0	0	0	0	0	0	0	0	0	0	0	0	0	6914100	4658300	0	2004100	0	0	0	0	0	0	0	0	0	0	0	0	0	1152300	776390	0	0	0	0	0	0	0	0	0	0	0	0	0	0	0	0
0	17400000	0	0	0	19000000	0	18300000	0	16700000	0	28200000	0	0	21700000	33800000	24400000	0	669320	0	0	0	729210	0	703990	0	643800	0	1086300	0	0	834440	1300500	937380	0	0	0	0	0	0	0	0	0	0	0	0	0	0	4809700	0
0	0	0	0	0	0	0	0	0	0	0	0	10800000	0	14800000	17000000	0	0	0	0	0	0	0	0	0	0	0	0	0	1347900	0	1846200	2127800	0	0	0	0	0	0	0	0	0	0	0	0	0	0	0	0	2600100
0	0	0	0	0	0	0	0	0	0	0	21300000	0	6247500	9059600	11900000	9856900	0	0	0	0	0	0	0	0	0	0	0	1062700	0	312380	452980	592570	492840	0	0	0	0	0	0	0	0	0	0	0	4553600	0	0	0	0
0	0	0	0	0	0	0	0	0	0	0	65100000	3009100	7728400	28900000	0	0	0	0	0	0	0	0	0	0	0	0	0	4338400	200610	515230	1924100	0	0	0	0	0	0	0	0	0	0	0	0	0	11200000	0	0	8374000	0
0	15300000	0	0	0	0	0	0	0	0	0	0	0	6697600	4812900	0	0	0	464480	0	0	0	0	0	0	0	0	0	0	0	202960	145850	0	0	0	2920900	0	0	0	0	0	0	0	0	0	0	0	0	0	0
0	0	0	0	0	0	0	0	0	0	0	20300000	0	33200000	21900000	26900000	6578000	0	0	0	0	0	0	0	0	0	0	0	1687900	0	2764300	1825200	2241500	548170	0	0	0	0	0	0	0	0	0	0	0	5676800	0	4634500	4240400	3130600
0	7131000	9910000	11500000	0	35400000	0	23300000	0	11700000	0	15300000	3927200	5409300	0	16700000	29600000	0	198080	275280	319960	0	984130	0	647250	0	325720	0	425160	109090	150260	0	463170	820990	0	0	0	0	0	0	0	18600000	0	0	0	2374000	0	0	0	5098500
6837800	0	3048200	0	6700100	7708400	0	0	0	0	0	0	0	0	0	0	11500000	569820	0	254010	0	558340	642370	0	0	0	0	0	0	0	0	0	0	957070	0	0	0	0	0	0	0	0	0	0	0	0	0	0	0	0
9253100	6848500	4274700	0	0	58100000	0	0	0	1954400	0	0	3797200	0	5945200	10100000	4326500	402310	297760	185860	0	0	2526700	0	0	0	84975	0	0	165100	0	258490	441180	188110	12900000	0	0	0	0	16000000	0	0	0	0	0	0	0	0	0	0
0	6594400	0	0	0	19600000	0	0	0	3655300	0	5900800	0	0	0	34700000	13300000	0	439630	0	0	0	1307000	0	0	0	243690	0	393390	0	0	0	2313000	888270	0	0	0	0	0	0	0	0	0	0	0	0	0	0	0	3849300
0	0	0	0	0	0	0	0	0	0	0	0	0	0	0	0	0	0	0	0	0	0	0	0	0	0	0	0	0	0	0	0	0	0	0	0	0	0	0	0	0	0	0	0	0	0	0	0	0	0
0	0	0	0	0	0	0	0	0	0	0	0	0	0	0	0	11100000	0	0	0	0	0	0	0	0	0	0	0	0	0	0	0	0	741580	0	0	0	0	0	0	0	0	0	0	0	0	0	0	0	0
0	4493200	0	0	0	0	0	0	0	0	0	0	0	0	0	0	0	0	224660	0	0	0	0	0	0	0	0	0	0	0	0	0	0	0	0	856230	0	0	0	0	0	0	0	0	0	0	0	0	0	0
0	42600000	0	0	0	0	0	0	0	0	0	0	0	0	0	20400000	7560200	0	1065000	0	0	0	0	0	0	0	0	0	0	0	0	0	511010	189000	0	0	0	0	0	0	0	0	0	0	0	0	0	0	0	3051100
239000000	3650000000	229000000	188000000	18500000	1270000000	0	173000000	0	215000000	7484800	980000000	181000000	1850000000	1610000000	1460000000	1210000000	18400000	281000000	17600000	14500000	1426100	97900000	0	13300000	0	16500000	575750	75400000	14000000	143000000	123000000	113000000	93100000	195000000	546000000	164000000	182000000	61600000	165000000	0	164000000	0	160000000	0	222000000	146000000	270000000	341000000	242000000
0	0	0	0	0	22400000	0	0	0	0	0	0	0	0	0	0	0	0	0	0	0	0	414880	0	0	0	0	0	0	0	0	0	0	0	0	0	0	0	0	5449100	0	0	0	0	0	0	0	0	0	0
0	0	0	0	0	0	0	8972000	0	0	0	0	0	41400000	18000000	70800000	31000000	0	0	0	0	0	0	0	19504	0	0	0	0	0	90078	39211	153850	67429	0	0	0	0	0	0	0	0	0	0	0	0	0	0	0	0
0	0	0	0	0	0	0	0	0	0	0	0	0	6539100	18200000	0	0	0	0	0	0	0	0	0	0	0	0	0	0	0	326960	907910	0	0	0	0	0	0	0	0	0	0	0	0	0	0	0	0	3516000	0
0	0	0	0	0	9181300	0	0	0	0	0	4411600	0	23300000	40600000	0	0	0	0	0	0	0	367250	0	0	0	0	0	176460	0	931060	1622500	0	0	0	0	0	0	0	0	0	0	0	0	0	0	0	5492300	5865800	0
0	0	0	0	0	0	0	0	0	0	0	0	0	0	0	4238900	0	0	0	0	0	0	0	0	0	0	0	0	0	0	0	0	176620	0	0	0	0	0	0	0	0	0	0	0	0	0	0	0	0	647460
0	0	0	0	0	15100000	0	0	0	0	0	0	0	0	0	4305800	0	0	0	0	0	0	269620	0	0	0	0	0	0	0	0	0	76889	0	0	0	0	0	0	5754200	0	0	0	0	0	0	0	0	0	0
0	0	0	0	0	0	0	7601200	0	0	0	17000000	0	0	0	0	37700000	0	0	0	0	0	0	0	2533700	0	0	0	5655400	0	0	0	0	12600000	0	0	0	0	0	0	0	0	0	0	0	0	0	0	0	0
0	0	0	0	0	0	0	0	0	0	0	29300000	0	72900000	24900000	17700000	16600000	0	0	0	0	0	0	0	0	0	0	0	886850	0	2210500	753070	536920	503290	0	0	0	0	0	0	0	0	0	0	0	0	0	8300700	4782000	4031900
0	0	0	0	0	0	0	0	0	0	0	0	0	0	0	0	12000000	0	0	0	0	0	0	0	0	0	0	0	0	0	0	0	0	3989800	0	0	0	0	0	0	0	0	0	0	0	0	0	0	0	0
4672900	392000000	3671300	4103800	0	107000000	0	10100000	0	7022100	0	32100000	10300000	47500000	20300000	381000000	170000000	53711	4501800	42199	47171	0	1230300	0	115660	0	80714	0	369460	118380	546380	233120	4380700	1957400	0	70200000	0	0	0	26200000	0	0	0	0	0	8961600	9575500	7862700	5595100	65000000
0	0	0	0	0	0	0	0	0	0	0	0	0	0	0	22600000	34900000	0	0	0	0	0	0	0	0	0	0	0	0	0	0	0	1506100	2327800	0	0	0	0	0	0	0	0	0	0	0	0	0	0	0	4165000
0	0	0	0	0	0	0	0	0	0	0	61000000	0	38100000	29300000	10200000	8241100	0	0	0	0	0	0	0	0	0	0	0	12200000	0	7618800	5857400	2032700	1648200	0	0	0	0	0	0	0	0	0	0	0	12500000	0	5591700	6417000	0
0	0	0	0	0	0	0	0	0	0	0	0	0	0	0	7307600	0	0	0	0	0	0	0	0	0	0	0	0	0	0	0	0	208790	0	0	0	0	0	0	0	0	0	0	0	0	0	0	0	0	1116200
20000000	0	25500000	8600500	0	32000000	0	12900000	0	9227900	0	272000000	5517300	58500000	45500000	102000000	76100000	1664900	0	2121300	716710	0	2664100	0	1071400	0	768990	0	22700000	459770	4874900	3788500	8540800	6344100	16400000	0	26800000	0	0	24700000	0	19000000	0	0	0	24700000	0	6788800	6718300	7585100
0	0	0	0	0	0	0	0	0	0	0	0	0	0	0	12300000	7626800	0	0	0	0	0	0	0	0	0	0	0	0	0	0	0	766570	476670	0	0	0	0	0	0	0	0	0	0	0	0	0	0	0	1807400
0	8352200	0	0	0	49100000	0	0	0	0	0	0	0	0	0	5487600	0	0	1044000	0	0	0	6131500	0	0	0	0	0	0	0	0	0	685950	0	0	0	0	0	0	18700000	0	0	0	0	0	0	0	0	0	0
0	0	0	0	0	0	0	0	0	0	0	0	0	17300000	0	19100000	10500000	0	0	0	0	0	0	0	0	0	0	0	0	0	3455600	0	3820800	2095000	0	0	0	0	0	0	0	0	0	0	0	0	0	2581100	0	2937800
7366000	0	7663600	0	0	32400000	0	0	0	0	0	39300000	0	30600000	61500000	71700000	41100000	368300	0	383180	0	0	1620700	0	0	0	0	0	1964100	0	1528600	3074300	3586400	2054300	0	0	0	0	0	0	0	0	0	0	0	5483200	0	5420900	11100000	12600000
0	0	0	0	0	0	0	0	0	0	0	7999900	0	15300000	0	18100000	14000000	0	0	0	0	0	0	0	0	0	0	0	177770	0	341010	0	401950	311870	0	0	0	0	0	0	0	0	0	0	0	0	0	0	0	2817400
0	0	0	0	0	0	0	0	0	0	0	0	0	104000000	0	89400000	0	0	0	0	0	0	0	0	0	0	0	0	0	0	9424700	0	8124100	0	0	0	0	0	0	0	0	0	0	0	0	0	0	0	0	13700000
0	0	0	0	0	0	0	0	0	0	0	21100000	0	32300000	42200000	47000000	47800000	0	0	0	0	0	0	0	0	0	0	0	5284900	0	8081800	10600000	11800000	11900000	0	0	0	0	0	0	0	0	0	0	0	0	0	0	0	0
0	0	0	0	0	0	0	0	0	0	0	0	0	0	0	11600000	14500000	0	0	0	0	0	0	0	0	0	0	0	0	0	0	0	1449300	1811800	0	0	0	0	0	0	0	0	0	0	0	0	0	0	0	1789100
0	10100000	0	0	0	12800000	0	0	0	0	0	9121400	0	0	13000000	0	0	0	223620	0	0	0	285040	0	0	0	0	0	202700	0	0	289240	0	0	0	0	0	0	0	0	0	0	0	0	0	0	0	0	2520200	0
0	0	0	0	0	0	0	0	0	0	0	48600000	0	18800000	13900000	71500000	39700000	0	0	0	0	0	0	0	0	0	0	0	5400500	0	2088000	1545500	7947900	4411500	0	0	0	0	0	0	0	0	0	0	0	8945100	0	5691400	0	9877600
5886200	0	0	0	0	0	0	0	0	0	0	0	0	0	0	0	0	981040	0	0	0	0	0	0	0	0	0	0	0	0	0	0	0	0	4314400	0	0	0	0	0	0	0	0	0	0	0	0	0	0	0
68100000	0	0	0	0	0	0	0	0	0	0	0	0	0	0	0	0	2618100	0	0	0	0	0	0	0	0	0	0	0	0	0	0	0	0	49900000	0	0	0	0	0	0	0	0	0	0	0	0	0	0	0
23700000	0	13000000	0	0	0	0	0	0	0	0	0	4182500	0	0	0	0	5914900	0	3245500	0	0	0	0	0	0	0	0	0	1045600	0	0	0	0	14700000	0	0	0	0	0	0	0	0	0	0	0	0	0	0	0
0	0	0	0	0	0	0	0	0	0	0	0	0	73300000	5142300	0	0	0	0	0	0	0	0	0	0	0	0	0	0	0	6106100	428530	0	0	0	0	0	0	0	0	0	0	0	0	0	0	0	11000000	0	0
0	0	0	0	0	6948300	0	0	0	0	0	0	0	0	3707000	5520100	0	0	0	0	0	0	165430	0	0	0	0	0	0	0	0	88261	131430	0	0	0	0	0	0	2648000	0	0	0	0	0	0	0	0	0	0
0	26900000	0	0	0	0	0	0	0	0	0	0	0	0	0	43900000	8594500	0	792010	0	0	0	0	0	0	0	0	0	0	0	0	0	1292500	252780	0	5018100	0	0	0	0	0	0	0	0	0	0	0	0	0	6825600
0	0	0	0	0	0	0	0	0	0	0	9981300	18800000	0	0	0	0	0	0	0	0	0	0	0	0	0	0	0	69315	130600	0	0	0	0	0	0	0	0	0	0	0	0	0	0	0	0	14900000	0	0	0
32200000	0	13300000	0	0	51000000	0	9420800	0	6468900	0	0	12800000	30500000	48800000	23000000	20000000	826420	0	342110	0	0	1306600	0	241560	0	165870	0	0	328050	781990	1251300	588860	512900	28100000	0	6851100	0	0	0	0	0	0	0	0	0	15700000	5016300	5707600	0
5903100	58700000	7298300	0	0	18600000	0	4578600	0	7587700	0	28700000	4240500	43500000	26300000	43100000	25900000	310690	3089000	384120	0	0	979590	0	240980	0	399350	0	1511700	223180	2287800	1381900	2268500	1365200	0	9131900	0	0	0	6222200	0	0	0	0	0	0	0	7631500	6290300	6634600
0	0	0	0	0	0	0	0	0	0	0	0	0	0	0	14400000	3067600	0	0	0	0	0	0	0	0	0	0	0	0	0	0	0	313540	66686	0	0	0	0	0	0	0	0	0	0	0	0	0	0	0	2203000
0	0	0	0	0	0	0	0	0	0	11900000	0	0	0	0	0	0	0	0	0	0	0	0	0	0	0	0	1492000	0	0	0	0	0	0	0	0	0	0	0	0	0	0	0	0	49100000	0	0	0	0	0
0	11100000	0	0	0	0	0	0	0	0	0	0	0	20700000	9734900	28700000	20300000	0	2787100	0	0	0	0	0	0	0	0	0	0	0	5183100	2433700	7169700	5072400	0	0	0	0	0	0	0	0	0	0	0	0	0	3315700	0	4516300
0	0	0	0	0	0	0	0	0	0	0	0	0	0	0	71200000	17700000	0	0	0	0	0	0	0	0	0	0	0	0	0	0	0	2373900	591270	0	0	0	0	0	0	0	0	0	0	0	0	0	0	0	8590800
0	0	0	0	0	0	0	0	0	0	0	14700000	0	0	7640400	9211400	0	0	0	0	0	0	0	0	0	0	0	0	2445900	0	0	1273400	1535200	0	0	0	0	0	0	0	0	0	0	0	0	0	0	0	0	1407000
0	0	0	0	0	0	0	0	0	0	0	0	0	0	0	9521600	0	0	0	0	0	0	0	0	0	0	0	0	0	0	0	0	528980	0	0	0	0	0	0	0	0	0	0	0	0	0	0	0	0	1454400
0	0	0	0	0	0	0	0	0	0	0	0	0	0	0	0	0	0	0	0	0	0	0	0	0	0	0	0	0	0	0	0	0	0	0	0	0	0	0	0	0	0	0	0	0	0	0	0	0	0
0	0	0	0	0	0	0	0	0	0	0	0	0	19400000	13200000	0	0	0	0	0	0	0	0	0	0	0	0	0	0	0	842320	572120	0	0	0	0	0	0	0	0	0	0	0	0	0	0	0	2917800	2546400	0
0	0	0	0	0	10400000	0	0	0	0	0	0	0	0	0	0	0	0	0	0	0	0	159450	0	0	0	0	0	0	0	0	0	0	0	0	0	0	0	0	3949800	0	0	0	0	0	0	0	0	0	0
0	8632000	0	0	0	0	0	0	0	0	0	0	0	0	0	0	0	0	539500	0	0	0	0	0	0	0	0	0	0	0	0	0	0	0	0	1644900	0	0	0	0	0	0	0	0	0	0	0	0	0	0
0	12300000	0	0	0	0	0	0	0	0	0	0	0	0	0	0	0	0	2466700	0	0	0	0	0	0	0	0	0	0	0	0	0	0	0	0	2350300	0	0	0	0	0	0	0	0	0	0	0	0	0	0
0	30000000	0	0	0	0	0	0	0	0	0	0	0	0	0	0	0	0	5004800	0	0	0	0	0	0	0	0	0	0	0	0	0	0	0	0	5722300	0	0	0	0	0	0	0	0	0	0	0	0	0	0
0	0	0	0	0	0	0	0	0	0	0	8026400	0	0	0	0	0	0	0	0	0	0	0	0	0	0	0	0	286660	0	0	0	0	0	0	0	0	0	0	0	0	0	0	0	0	1719600	0	0	0	0
0	0	0	0	0	0	0	0	0	9284600	0	0	0	0	0	0	0	0	0	0	0	0	0	0	0	0	488660	0	0	0	0	0	0	0	0	0	0	0	0	0	0	0	0	8673100	0	0	0	0	0	0
0	0	0	0	0	0	0	0	0	0	0	0	0	21000000	6154200	4982900	0	0	0	0	0	0	0	0	0	0	0	0	0	0	2624300	769270	622870	0	0	0	0	0	0	0	0	0	0	0	0	0	0	0	0	761110
0	69000000	3986700	0	0	0	0	4511100	0	0	0	39900000	0	36000000	62300000	56200000	85000000	0	2655500	153330	0	0	0	0	173500	0	0	0	1533100	0	1384000	2395400	2163000	3270900	0	11800000	0	0	0	0	0	0	0	0	0	9737000	0	7821800	10200000	12600000
0	7604900	0	0	0	0	0	0	0	0	0	0	0	0	0	9226500	7187600	0	1901200	0	0	0	0	0	0	0	0	0	0	0	0	0	2306600	1796900	0	0	0	0	0	0	0	0	0	0	0	0	0	0	0	0
0	5392700	0	0	0	0	0	0	0	0	0	0	0	3889400	0	0	0	0	70957	0	0	0	0	0	0	0	0	0	0	0	51176	0	0	0	0	0	0	0	0	0	0	0	0	0	0	0	0	585460	0	0
0	0	0	0	0	3792800	0	0	0	0	0	20400000	0	6762600	10200000	0	0	0	0	0	0	0	632140	0	0	0	0	0	3400000	0	1127100	1706600	0	0	0	0	0	0	0	0	0	0	0	0	0	0	0	0	1982700	0
0	89800000	0	0	0	0	0	0	0	0	0	20600000	0	24400000	42700000	0	0	0	2246000	0	0	0	0	0	0	0	0	0	514140	0	611180	1068000	0	0	0	0	0	0	0	0	0	0	0	0	0	6638300	0	0	6039200	0
0	9469100	0	0	0	0	0	0	0	0	0	0	0	0	0	0	0	0	631270	0	0	0	0	0	0	0	0	0	0	0	0	0	0	0	0	1804500	0	0	0	0	0	0	0	0	0	0	0	0	0	0
0	137000000	0	0	0	0	0	0	0	0	0	0	0	186000000	196000000	0	0	0	27300000	0	0	0	0	0	0	0	0	0	0	0	37200000	39200000	0	0	0	33500000	0	0	0	0	0	0	0	0	0	0	0	20500000	0	0
0	0	0	0	0	11400000	0	0	0	0	0	0	0	0	0	0	0	0	0	0	0	0	2847000	0	0	0	0	0	0	0	0	0	0	0	0	0	0	0	0	4340000	0	0	0	0	0	0	0	0	0	0
0	57800000	0	0	0	0	0	0	0	0	0	12500000	0	0	0	27400000	2097200	0	1993200	0	0	0	0	0	0	0	0	0	431240	0	0	0	944610	72317	0	9283100	0	0	0	0	0	0	0	0	0	4148300	0	0	0	4447300
0	20200000	0	0	0	0	0	0	0	0	0	0	0	0	0	0	0	0	2019000	0	0	0	0	0	0	0	0	0	0	0	0	0	0	0	0	3847400	0	0	0	0	0	0	0	0	0	0	0	0	0	0
4510100	5948300	4562600	4192100	0	66800000	0	6401500	0	0	0	7055600	0	4551100	5517200	7824900	5001400	4510100	5948300	4562600	4192100	0	66800000	0	6401500	0	0	0	7055600	0	4551100	5517200	7824900	5001400	0	0	0	0	0	25500000	0	0	0	0	0	0	0	0	0	0
6109400	13600000	0	0	0	6378300	0	0	0	0	0	0	0	0	0	4511600	0	127280	283080	0	0	0	132880	0	0	0	0	0	0	0	0	0	93991	0	0	0	0	0	0	2430800	0	0	0	0	0	0	0	0	0	0
0	0	0	0	0	0	0	0	0	0	0	4537000	0	0	0	0	0	0	0	0	0	0	0	0	0	0	0	0	40150	0	0	0	0	0	0	0	0	0	0	0	0	0	0	0	0	972030	0	0	0	0
0	12900000	0	0	0	0	0	0	0	0	0	0	0	0	0	0	0	0	417700	0	0	0	0	0	0	0	0	0	0	0	0	0	0	0	0	2467500	0	0	0	0	0	0	0	0	0	0	0	0	0	0
0	186000000	0	31300000	0	260000000	0	31900000	0	68000000	0	804000000	0	1170000000	697000000	164000000	132000000	0	37200000	0	6269100	0	52000000	0	6378500	0	13600000	0	161000000	0	234000000	139000000	32900000	26300000	0	0	0	0	0	0	0	0	0	0	0	158000000	0	190000000	0	0
0	0	0	0	0	0	0	0	0	0	0	11100000	0	48100000	4663600	0	0	0	0	0	0	0	0	0	0	0	0	0	151930	0	658720	63885	0	0	0	0	0	0	0	0	0	0	0	0	0	2999200	0	5580900	1937500	0
0	25400000	0	0	0	0	0	0	0	0	0	0	0	17800000	0	0	0	0	2309200	0	0	0	0	0	0	0	0	0	0	0	1619300	0	0	0	0	4840400	0	0	0	0	0	0	0	0	0	0	0	0	0	0
0	20900000	0	0	0	0	0	0	0	0	0	0	0	0	0	0	0	0	720800	0	0	0	0	0	0	0	0	0	0	0	0	0	0	0	0	3983400	0	0	0	0	0	0	0	0	0	0	0	0	0	0
0	0	0	0	0	0	0	0	0	0	0	0	0	0	0	14100000	5261600	0	0	0	0	0	0	0	0	0	0	0	0	0	0	0	440650	164430	0	0	0	0	0	0	0	0	0	0	0	0	0	0	0	2153800
0	42800000	0	0	0	19200000	0	0	0	0	0	33000000	0	0	0	145000000	41600000	0	1859800	0	0	0	834080	0	0	0	0	0	1436300	0	0	0	6283400	1808700	0	8119400	0	0	0	10000000	0	0	0	0	0	9615200	0	0	0	14600000
0	26700000	0	0	0	19600000	0	0	0	2223800	0	10300000	0	42600000	21500000	23800000	11000000	0	2057600	0	0	0	1507600	0	0	0	171060	0	795840	0	3278800	1655100	1831300	846140	0	4658900	0	0	0	0	0	0	0	0	0	0	0	4546600	4811900	4337700
7619500	0	0	0	0	2875100	0	13600000	0	0	0	71500000	0	49000000	71400000	9675800	10200000	126990	0	0	0	0	47918	0	225910	0	0	0	1191700	0	816990	1189700	161260	170500	0	0	0	0	0	0	0	11600000	0	0	0	11200000	0	9490500	12500000	0
0	0	0	0	0	0	0	0	0	0	0	0	0	12400000	16200000	0	0	0	0	0	0	0	0	0	0	0	0	0	0	0	457530	598450	0	0	0	0	0	0	0	0	0	0	0	0	0	0	0	0	3128700	0
4131700	0	6790700	0	0	0	0	0	0	0	0	0	0	0	0	0	0	125200	0	205780	0	0	0	0	0	0	0	0	0	0	0	0	0	0	0	0	5710000	0	0	0	0	0	0	0	0	0	0	0	0	0
0	0	0	0	0	0	0	0	0	0	0	0	0	0	0	13400000	2482800	0	0	0	0	0	0	0	0	0	0	0	0	0	0	0	239770	44336	0	0	0	0	0	0	0	0	0	0	0	0	0	0	0	2050900
53300000	0	108000000	40400000	2763600	31600000	0	6792200	0	82200000	0	771000000	27900000	99500000	157000000	2350000000	1940000000	1665800	0	3389300	1263900	86364	986710	0	212250	0	2569400	0	24100000	870440	3110100	4904400	73400000	60500000	41600000	0	91600000	57500000	0	14100000	0	7222700	0	82000000	0	141000000	34800000	17400000	29600000	364000000
0	1847700	0	0	0	0	0	0	0	0	0	0	0	0	0	3051000	7574200	0	55989	0	0	0	0	0	0	0	0	0	0	0	0	0	92454	229520	0	0	0	0	0	0	0	0	0	0	0	0	0	0	0	0
0	0	0	0	0	9028900	0	0	0	0	0	0	0	0	0	0	0	0	0	0	0	0	153030	0	0	0	0	0	0	0	0	0	0	0	0	0	0	0	0	3440900	0	0	0	0	0	0	0	0	0	0
71500000	0	1913600	0	0	0	0	0	0	0	0	0	0	455000000	489000000	0	0	7939800	0	212620	0	0	0	0	0	0	0	0	0	0	50500000	54400000	0	0	60600000	0	0	0	0	0	0	0	0	0	0	0	0	77200000	77800000	0
0	0	0	0	0	0	0	0	0	0	0	0	0	0	0	5143900	16300000	0	0	0	0	0	0	0	0	0	0	0	0	0	0	0	321490	1016600	0	0	0	0	0	0	0	0	0	0	0	0	0	0	0	0
0	0	0	0	0	21100000	0	0	0	0	0	0	0	0	0	0	0	0	0	0	0	0	1621400	0	0	0	0	0	0	0	0	0	0	0	0	0	0	0	0	8033200	0	0	0	0	0	0	0	0	0	0
0	0	8995000	0	0	0	0	0	0	0	0	0	0	0	0	0	0	0	0	599670	0	0	0	0	0	0	0	0	0	0	0	0	0	0	0	0	7563500	0	0	0	0	0	0	0	0	0	0	0	0	0
0	0	6776500	0	0	11100000	0	0	0	6496500	0	15400000	0	0	0	164000000	91400000	0	0	92829	0	0	152370	0	0	0	88993	0	211090	0	0	0	2250600	1252700	0	0	0	0	0	0	0	0	0	0	0	5077700	0	0	0	28900000
0	7129400	0	0	0	64900000	0	0	0	0	0	15100000	0	6534800	4247200	10200000	10000000	0	229980	0	0	0	2095100	0	0	0	0	0	487170	0	210800	137010	330230	323770	0	0	0	0	0	24800000	0	0	0	0	0	0	0	0	0	0
0	0	0	0	0	0	0	0	0	0	6503400	0	0	0	0	0	0	0	0	0	0	0	0	0	0	0	0	342280	0	0	0	0	0	0	0	0	0	0	0	0	0	0	0	0	26800000	0	0	0	0	0
0	0	0	0	0	0	0	0	0	0	0	0	0	0	0	13900000	0	0	0	0	0	0	0	0	0	0	0	0	0	0	0	0	330880	0	0	0	0	0	0	0	0	0	0	0	0	0	0	0	0	2122700
22300000	0	0	0	0	0	0	0	0	0	0	0	0	0	0	0	0	1115500	0	0	0	0	0	0	0	0	0	0	0	0	0	0	0	0	16400000	0	0	0	0	0	0	0	0	0	0	0	0	0	0	0
0	0	0	0	0	0	0	0	0	0	0	0	0	0	0	12200000	6589700	0	0	0	0	0	0	0	0	0	0	0	0	0	0	0	297780	160720	0	0	0	0	0	0	0	0	0	0	0	0	0	0	0	1864800
0	0	0	0	0	6525000	0	0	0	0	0	0	0	12500000	11300000	7442200	3576400	0	0	0	0	0	362500	0	0	0	0	0	0	0	696910	626000	413460	198690	0	0	0	0	0	0	0	0	0	0	0	0	0	0	0	0
0	13700000	0	0	0	0	0	0	0	0	0	0	0	0	0	0	0	0	856590	0	0	0	0	0	0	0	0	0	0	0	0	0	0	0	0	2611700	0	0	0	0	0	0	0	0	0	0	0	0	0	0
0	0	0	0	0	0	0	0	0	0	0	0	0	13000000	24700000	0	0	0	0	0	0	0	0	0	0	0	0	0	0	0	4343700	8225000	0	0	0	0	0	0	0	0	0	0	0	0	0	0	0	0	4777800	0
1957800	0	0	0	0	24200000	0	0	0	0	0	0	0	0	0	0	0	21514	0	0	0	0	266360	0	0	0	0	0	0	0	0	0	0	0	0	0	0	0	0	9237300	0	0	0	0	0	0	0	0	0	0
0	0	0	0	0	11500000	0	0	0	0	0	0	0	0	0	0	0	0	0	0	0	0	1146300	0	0	0	0	0	0	0	0	0	0	0	0	0	0	0	0	4368600	0	0	0	0	0	0	0	0	0	0
0	62400000	0	0	0	0	0	0	0	7027600	0	0	0	0	0	0	0	0	8918700	0	0	0	0	0	0	0	1003900	0	0	0	0	0	0	0	0	0	0	0	0	0	0	0	0	6564800	0	0	0	0	0	0
0	0	0	0	0	0	0	0	0	0	0	0	14500000	0	0	0	0	0	0	0	0	0	0	0	0	0	0	0	0	4830500	0	0	0	0	0	0	0	0	0	0	0	0	0	0	0	0	14500000	0	0	0
0	87700000	0	0	0	11100000	0	0	0	0	0	0	0	0	0	0	0	0	1512400	0	0	0	191840	0	0	0	0	0	0	0	0	0	0	0	0	16700000	0	0	0	0	0	0	0	0	0	0	0	0	0	0
0	4415200	0	0	0	0	0	0	0	0	0	0	0	0	0	0	0	0	93940	0	0	0	0	0	0	0	0	0	0	0	0	0	0	0	0	841370	0	0	0	0	0	0	0	0	0	0	0	0	0	0
519000000	5460000000	269000000	158000000	5633100	6500000000	0	271000000	0	709000000	6202600	1280000000	179000000	4360000000	2150000000	5520000000	4390000000	64900000	683000000	33600000	19700000	704130	812000000	0	33900000	0	88600000	775330	160000000	22400000	545000000	269000000	690000000	549000000	472000000	718000000	216000000	245000000	0	1740000000	0	259000000	0	428000000	0	227000000	200000000	963000000	547000000	1110000000
0	22200000	0	0	0	0	0	0	0	0	0	0	0	0	0	0	0	0	2779000	0	0	0	0	0	0	0	0	0	0	0	0	0	0	0	0	4236500	0	0	0	0	0	0	0	0	0	0	0	0	0	0
0	105000000	0	0	0	6476500	0	0	0	0	0	0	0	20300000	13700000	0	0	0	4789300	0	0	0	294390	0	0	0	0	0	0	0	923020	620450	0	0	0	17700000	0	0	0	0	0	0	0	0	0	0	0	5428500	0	0
0	0	0	0	0	6008500	0	3131900	0	0	0	19700000	0	29700000	19800000	52500000	40100000	0	0	0	0	0	261240	0	136170	0	0	0	857350	0	1290900	862420	2283200	1741700	0	0	0	0	0	0	0	0	0	0	0	0	0	0	4348900	8270400
0	0	0	0	0	15500000	0	0	0	0	0	0	0	51500000	31500000	0	0	0	0	0	0	0	166620	0	0	0	0	0	0	0	553990	339100	0	0	0	0	0	0	0	0	0	0	0	0	0	0	0	6418200	7443500	0
0	4923000	0	0	0	4298600	0	0	0	0	0	0	0	0	0	0	0	0	92887	0	0	0	81106	0	0	0	0	0	0	0	0	0	0	0	0	938130	0	0	0	0	0	0	0	0	0	0	0	0	0	0
0	0	3257600	2073100	0	0	0	4882600	0	7857400	0	44400000	0	11300000	8063000	42700000	21100000	0	0	325760	207310	0	0	0	488260	0	785740	0	4438500	0	1127300	806300	4268200	2114100	0	0	0	0	0	0	0	0	0	0	0	5232600	0	0	0	9099000
0	36900000	0	0	0	0	0	0	0	0	0	0	0	216000000	136000000	34100000	38200000	0	2305400	0	0	0	0	0	0	0	0	0	0	0	13500000	8491000	2128900	2386700	0	10700000	0	0	0	0	0	0	0	0	0	0	0	28700000	19600000	8734600
0	15800000	0	0	0	0	0	0	0	0	0	23900000	0	8870400	4813900	0	0	0	1213200	0	0	0	0	0	0	0	0	0	1841500	0	682340	370300	0	0	0	3317100	0	0	0	0	0	0	0	0	0	4817600	0	0	0	0
0	0	5820700	0	0	59700000	0	13500000	0	16600000	3191100	55000000	11400000	0	0	9542100	7271400	0	0	415760	0	0	4262900	0	962170	0	1182400	227940	3927200	811710	0	0	681580	519390	0	0	0	0	0	22200000	0	11400000	0	15500000	0	0	11000000	0	0	0
0	0	0	0	0	0	0	0	0	0	0	0	0	0	0	7066700	3382200	0	0	0	0	0	0	0	0	0	0	0	0	0	0	0	1766700	845540	0	0	0	0	0	0	0	0	0	0	0	0	0	0	0	0
0	3722400	0	0	0	0	0	0	0	0	0	0	0	0	0	0	0	0	109480	0	0	0	0	0	0	0	0	0	0	0	0	0	0	0	0	709340	0	0	0	0	0	0	0	0	0	0	0	0	0	0
6866800	9517900	0	0	0	9655000	0	0	0	3658800	0	0	0	0	0	0	0	68668	95179	0	0	0	96550	0	0	0	36588	0	0	0	0	0	0	0	0	0	0	0	0	0	0	0	0	3417800	0	0	0	0	0	0
0	6778600	0	0	0	9665100	0	0	0	0	0	0	0	0	0	0	0	0	1129800	0	0	0	1610800	0	0	0	0	0	0	0	0	0	0	0	0	0	0	0	0	3683400	0	0	0	0	0	0	0	0	0	0
0	78600000	0	0	0	0	0	0	0	0	0	0	0	0	0	0	0	0	3022800	0	0	0	0	0	0	0	0	0	0	0	0	0	0	0	0	15000000	0	0	0	0	0	0	0	0	0	0	0	0	0	0
3972600	15300000	0	0	0	0	0	0	0	0	0	0	0	0	0	0	0	305590	1175800	0	0	0	0	0	0	0	0	0	0	0	0	0	0	0	0	2912900	0	0	0	0	0	0	0	0	0	0	0	0	0	0
0	14700000	0	0	0	0	0	0	0	0	0	0	0	0	0	0	0	0	4899100	0	0	0	0	0	0	0	0	0	0	0	0	0	0	0	0	2800700	0	0	0	0	0	0	0	0	0	0	0	0	0	0
85600000	530000000	0	11300000	0	50900000	0	0	0	0	0	22500000	9752500	44700000	55000000	59600000	24200000	17100000	106000000	0	2249900	0	10200000	0	0	0	0	0	4492200	1950500	8933700	11000000	11900000	4846700	36600000	98200000	0	0	0	12800000	0	0	0	0	0	0	0	13400000	21300000	17700000
0	0	0	0	0	0	0	0	0	0	0	0	0	0	5003800	0	0	0	0	0	0	0	0	0	0	0	0	0	0	0	0	714830	0	0	0	0	0	0	0	0	0	0	0	0	0	0	0	0	968890	0
0	0	0	0	0	12300000	0	0	0	0	0	0	0	0	0	0	0	0	0	0	0	0	878890	0	0	0	0	0	0	0	0	0	0	0	0	0	0	0	0	4689300	0	0	0	0	0	0	0	0	0	0
0	6123300	0	0	0	0	0	0	0	0	0	6865600	0	34200000	4820400	18000000	4393600	0	510280	0	0	0	0	0	0	0	0	0	572130	0	2847900	401700	1501700	366130	0	0	0	0	0	0	0	0	0	0	0	0	0	4915500	0	2981300
0	8038700	0	0	0	0	0	0	0	0	0	6354500	0	42400000	26600000	33000000	28900000	0	4019400	0	0	0	0	0	0	0	0	0	3177200	0	21200000	13300000	16500000	14500000	0	0	0	0	0	0	0	0	0	0	0	0	0	6368100	5116600	5064200
0	122000000	0	0	0	8256200	0	0	0	0	0	39500000	0	51000000	40400000	68500000	36200000	0	8131400	0	0	0	550420	0	0	0	0	0	2634400	0	3400200	2692600	4564800	2410800	0	9455400	0	0	0	0	0	0	0	0	0	8184600	0	10700000	11700000	14300000
0	6589300	0	0	0	0	0	0	0	0	0	0	0	0	0	0	0	0	549110	0	0	0	0	0	0	0	0	0	0	0	0	0	0	0	0	1255700	0	0	0	0	0	0	0	0	0	0	0	0	0	0
0	0	0	0	0	6966000	0	0	0	0	0	0	0	0	0	0	0	0	0	0	0	0	409770	0	0	0	0	0	0	0	0	0	0	0	0	0	0	0	0	2654800	0	0	0	0	0	0	0	0	0	0
0	0	0	0	0	0	0	0	0	0	0	0	0	0	7917300	0	0	0	0	0	0	0	0	0	0	0	0	0	0	0	0	1979300	0	0	0	0	0	0	0	0	0	0	0	0	0	0	0	0	1533000	0
0	12100000	0	0	0	0	0	0	0	0	0	0	0	0	0	0	0	0	6068700	0	0	0	0	0	0	0	0	0	0	0	0	0	0	0	0	2312900	0	0	0	0	0	0	0	0	0	0	0	0	0	0
0	0	0	0	0	8812100	0	0	0	0	0	4594600	0	0	0	0	0	0	0	0	0	0	183580	0	0	0	0	0	95722	0	0	0	0	0	0	0	0	0	0	0	0	0	0	0	0	984390	0	0	0	0
0	279000000	0	0	0	46400000	0	3371600	0	25400000	0	24400000	0	25700000	29300000	0	0	0	11600000	0	0	0	1933100	0	140480	0	1058200	0	1015200	0	1069500	1220000	0	0	0	46300000	0	0	0	0	0	0	0	13300000	0	10200000	0	8723100	13100000	0
0	7363700	0	0	0	0	0	0	0	0	0	0	0	0	0	0	0	0	253920	0	0	0	0	0	0	0	0	0	0	0	0	0	0	0	0	1403200	0	0	0	0	0	0	0	0	0	0	0	0	0	0
0	0	0	0	0	0	0	0	0	0	0	0	0	7375900	0	0	0	0	0	0	0	0	0	0	0	0	0	0	0	0	819540	0	0	0	0	0	0	0	0	0	0	0	0	0	0	0	0	1110300	0	0
0	37400000	0	0	0	0	0	0	0	0	0	0	0	5448600	3325200	0	0	0	3399700	0	0	0	0	0	0	0	0	0	0	0	495330	302290	0	0	0	7126300	0	0	0	0	0	0	0	0	0	0	0	0	0	0
0	10800000	0	0	0	0	0	0	0	0	0	0	0	10700000	0	0	0	0	325840	0	0	0	0	0	0	0	0	0	0	0	324250	0	0	0	0	2049100	0	0	0	0	0	0	0	0	0	0	0	0	0	0
0	0	0	0	0	28300000	0	0	0	0	0	0	0	175000000	108000000	0	0	0	0	0	0	0	2354500	0	0	0	0	0	0	0	14600000	8992300	0	0	0	0	0	0	0	13400000	0	0	0	0	0	0	0	21300000	20700000	0
0	22400000	0	0	0	22300000	0	0	0	0	0	0	0	0	0	0	0	0	678220	0	0	0	676130	0	0	0	0	0	0	0	0	0	0	0	0	4265000	0	0	0	0	0	0	0	0	0	0	0	0	0	0
0	13500000	4488200	0	0	21300000	0	0	0	0	0	0	2953900	0	3488600	72000000	38500000	0	644050	213720	0	0	1012600	0	0	0	0	0	0	140660	0	166120	3430200	1833100	0	0	0	0	0	0	0	0	0	0	0	0	0	0	0	9954500
0	0	0	0	0	0	0	0	0	0	0	0	0	0	0	21200000	12700000	0	0	0	0	0	0	0	0	0	0	0	0	0	0	0	1511500	909920	0	0	0	0	0	0	0	0	0	0	0	0	0	0	0	3232300
0	6588600	0	0	0	0	0	0	0	0	0	0	0	0	0	0	0	0	598970	0	0	0	0	0	0	0	0	0	0	0	0	0	0	0	0	1255500	0	0	0	0	0	0	0	0	0	0	0	0	0	0
0	0	0	0	0	35300000	0	0	0	0	0	19000000	0	11900000	104000000	0	0	0	0	0	0	0	1138800	0	0	0	0	0	613810	0	384770	3366800	0	0	0	0	0	0	0	12900000	0	0	0	0	0	7983700	0	0	16800000	0
0	39900000	0	0	0	93600000	0	76300000	0	18600000	0	766000000	0	1010000000	944000000	351000000	215000000	0	1661000	0	0	0	3900200	0	3181000	0	774220	0	31900000	0	42000000	39300000	14600000	8965400	0	9641200	0	0	0	33500000	0	95700000	0	23200000	0	139000000	0	143000000	172000000	49700000
0	11500000	0	0	0	116000000	0	17200000	0	0	0	144000000	0	292000000	277000000	17100000	35300000	0	480280	0	0	0	4822500	0	716470	0	0	0	6000200	0	12200000	11600000	713940	1469900	0	0	0	0	0	53700000	0	13200000	0	0	0	25300000	0	45300000	43300000	4497400
0	19700000	0	0	0	0	0	0	0	0	0	0	0	0	0	15400000	4747100	0	678630	0	0	0	0	0	0	0	0	0	0	0	0	0	529480	163690	0	3750300	0	0	0	0	0	0	0	0	0	0	0	0	0	0
0	40700000	0	0	0	9172500	0	0	0	0	0	5250800	0	0	4818600	26500000	16800000	0	2543400	0	0	0	573280	0	0	0	0	0	328170	0	0	301160	1658500	1051200	0	5634600	0	0	0	5600300	0	0	0	0	0	0	0	0	0	3591300
0	9810400	0	0	0	0	0	0	0	0	0	3221300	0	14800000	6000600	0	0	0	1635100	0	0	0	0	0	0	0	0	0	536880	0	2468900	1000100	0	0	0	0	0	0	0	0	0	0	0	0	0	0	0	0	1161900	0
0	30400000	0	0	0	16900000	0	0	0	0	0	0	0	2056300	0	4116500	8213400	0	1268200	0	0	0	705860	0	0	0	0	0	0	0	85677	0	171520	342220	0	3738100	0	0	0	5817500	0	0	0	0	0	0	0	0	0	0
0	35300000	0	0	0	0	0	0	0	0	0	5972600	0	32900000	36400000	0	0	0	1960200	0	0	0	0	0	0	0	0	0	331810	0	1825000	2021100	0	0	0	5524100	0	0	0	0	0	0	0	0	0	0	0	5468900	7719700	0
0	0	0	0	0	0	0	0	0	0	0	0	0	0	0	17200000	8168000	0	0	0	0	0	0	0	0	0	0	0	0	0	0	0	1230700	583430	0	0	0	0	0	0	0	0	0	0	0	0	0	0	0	2631800
0	0	0	0	0	0	0	0	0	0	0	41800000	0	6555700	39700000	0	0	0	0	0	0	0	0	0	0	0	0	0	1442200	0	226060	1369000	0	0	0	0	0	0	0	0	0	0	0	0	0	8934300	0	0	7713900	0
0	0	0	0	0	0	0	0	0	0	0	8396400	0	0	0	0	0	0	0	0	0	0	0	0	0	0	0	0	441910	0	0	0	0	0	0	0	0	0	0	0	0	0	0	0	0	1798900	0	0	0	0
0	12800000	0	0	0	0	0	0	0	0	0	0	0	0	0	0	0	0	1604200	0	0	0	0	0	0	0	0	0	0	0	0	0	0	0	0	2445500	0	0	0	0	0	0	0	0	0	0	0	0	0	0
0	34300000	0	0	0	7370500	0	0	0	0	0	4597100	0	193000000	214000000	0	0	0	1490900	0	0	0	320460	0	0	0	0	0	199870	0	8373600	9291800	0	0	0	0	0	0	0	0	0	0	0	0	0	0	0	29800000	39600000	0
0	15700000	0	0	0	0	0	0	0	0	0	0	0	0	0	0	0	0	682340	0	0	0	0	0	0	0	0	0	0	0	0	0	0	0	0	2990600	0	0	0	0	0	0	0	0	0	0	0	0	0	0
0	30100000	0	0	0	0	0	0	0	0	0	0	0	0	0	0	0	0	501120	0	0	0	0	0	0	0	0	0	0	0	0	0	0	0	0	4389400	0	0	0	0	0	0	0	0	0	0	0	0	0	0
0	25300000	0	0	0	0	0	0	0	0	0	0	0	0	0	0	0	0	574160	0	0	0	0	0	0	0	0	0	0	0	0	0	0	0	0	4814200	0	0	0	0	0	0	0	0	0	0	0	0	0	0
0	0	0	0	0	0	0	0	0	0	0	0	0	0	0	0	2982000	0	0	0	0	0	0	0	0	0	0	0	0	0	0	0	0	149100	0	0	0	0	0	0	0	0	0	0	0	0	0	0	0	0
0	0	0	0	0	22700000	0	0	0	0	0	0	0	0	0	0	0	0	0	0	0	0	541220	0	0	0	0	0	0	0	0	0	0	0	0	0	0	0	0	8663000	0	0	0	0	0	0	0	0	0	0
0	0	0	0	0	0	0	0	0	0	0	0	0	0	23700000	0	0	0	0	0	0	0	0	0	0	0	0	0	0	0	0	1314000	0	0	0	0	0	0	0	0	0	0	0	0	0	0	0	0	4579900	0
0	0	0	0	0	17400000	0	0	0	4179500	0	26700000	0	34500000	28900000	0	0	0	0	0	0	0	80265	0	0	0	19261	0	123000	0	158980	133060	0	0	0	0	0	0	0	0	0	0	0	0	0	0	0	4657200	6126400	0
0	59000000	0	0	0	0	0	0	0	0	0	0	0	0	0	11000000	5507900	0	2183500	0	0	0	0	0	0	0	0	0	0	0	0	0	405610	203990	0	11200000	0	0	0	0	0	0	0	0	0	0	0	0	0	0
0	77900000	0	0	0	0	0	0	0	0	0	0	0	0	0	0	0	0	735280	0	0	0	0	0	0	0	0	0	0	0	0	0	0	0	0	14100000	0	0	0	0	0	0	0	0	0	0	0	0	0	0
0	23000000	0	0	0	0	0	0	0	0	0	0	0	0	0	0	0	0	1646400	0	0	0	0	0	0	0	0	0	0	0	0	0	0	0	0	4392300	0	0	0	0	0	0	0	0	0	0	0	0	0	0
0	13800000	0	0	0	0	0	0	0	0	0	0	0	0	0	0	0	0	552130	0	0	0	0	0	0	0	0	0	0	0	0	0	0	0	0	2630400	0	0	0	0	0	0	0	0	0	0	0	0	0	0
0	51400000	0	0	0	0	0	0	0	0	0	0	0	0	20100000	0	0	0	1352900	0	0	0	0	0	0	0	0	0	0	0	0	529010	0	0	0	9796500	0	0	0	0	0	0	0	0	0	0	0	0	0	0
0	0	0	0	0	0	0	0	0	0	0	0	0	35900000	15700000	13800000	16200000	0	0	0	0	0	0	0	0	0	0	0	0	0	5990800	2618900	2301400	2704000	0	0	0	0	0	0	0	0	0	0	0	0	0	0	0	0
0	0	0	0	0	1820200	0	7526200	0	0	0	16400000	0	9598400	10800000	0	0	0	0	0	0	0	79140	0	327220	0	0	0	712350	0	417320	468850	0	0	0	0	0	0	0	0	0	0	0	0	0	0	0	1455400	2077400	0
0	5472200	0	0	0	0	0	0	0	0	0	0	0	0	3748500	0	0	0	390870	0	0	0	0	0	0	0	0	0	0	0	0	267750	0	0	0	0	0	0	0	0	0	0	0	0	0	0	0	0	725820	0
0	0	0	0	0	14300000	0	0	0	0	0	0	0	18100000	21400000	26900000	25600000	0	0	0	0	0	894790	0	0	0	0	0	0	0	1132800	1336500	1684300	1603100	0	0	0	0	0	0	0	0	0	0	0	0	0	0	0	4624500
0	38600000	0	2477600	0	11500000	0	0	0	0	0	7273300	0	0	0	0	0	0	3505000	0	225240	0	1043900	0	0	0	0	0	661210	0	0	0	0	0	0	7347100	0	0	0	0	0	0	0	0	0	0	0	0	0	0
0	0	0	0	0	0	0	5954100	0	0	0	0	0	0	0	0	0	0	0	0	0	0	0	0	124040	0	0	0	0	0	0	0	0	0	0	0	0	0	0	0	0	4651900	0	0	0	0	0	0	0	0
0	48700000	0	0	0	0	0	0	0	0	0	0	0	0	0	0	0	0	1247400	0	0	0	0	0	0	0	0	0	0	0	0	0	0	0	0	9270800	0	0	0	0	0	0	0	0	0	0	0	0	0	0
0	0	0	0	0	107000000	0	0	0	0	0	7839100	0	0	0	0	0	0	0	0	0	0	6682000	0	0	0	0	0	489950	0	0	0	0	0	0	0	0	0	0	32400000	0	0	0	0	0	0	0	0	0	0
0	35300000	0	4111400	0	11900000	0	3441600	0	2267700	0	80100000	0	240000000	95400000	27500000	27400000	0	1009500	0	117470	0	340440	0	98330	0	64792	0	2289600	0	6851900	2724400	787040	783030	0	8160500	0	9636500	0	7542700	0	0	0	0	0	8527700	0	27300000	15700000	6174800
0	0	0	0	0	0	0	5519000	0	0	0	0	0	0	0	0	0	0	0	0	0	0	0	0	306610	0	0	0	0	0	0	0	0	0	0	0	0	0	0	0	0	4312000	0	0	0	0	0	0	0	0
3952400	0	0	0	0	22200000	0	2620200	0	0	0	85200000	0	84500000	62500000	12800000	13400000	197620	0	0	0	0	1110000	0	131010	0	0	0	4257600	0	4223500	3127500	638700	669940	0	0	0	0	0	8782200	0	0	0	0	0	15800000	0	12400000	11200000	0
0	37300000	0	0	0	25300000	0	0	0	0	0	0	0	0	0	0	0	0	1167000	0	0	0	790050	0	0	0	0	0	0	0	0	0	0	0	0	7116200	0	0	0	0	0	0	0	0	0	0	0	0	0	0
0	8527100	0	0	0	4607900	0	0	0	0	0	0	0	0	0	0	0	0	1065900	0	0	0	575980	0	0	0	0	0	0	0	0	0	0	0	0	0	0	0	0	1756100	0	0	0	0	0	0	0	0	0	0
0	0	0	4241700	0	9537100	0	0	0	5058600	0	8546800	0	6124400	0	4780300	0	0	0	0	848340	0	1907400	0	0	0	1011700	0	1709400	0	1224900	0	956060	0	0	0	0	0	0	0	0	0	0	0	0	0	0	0	0	730160
0	36700000	0	0	0	0	0	0	0	0	0	0	0	0	0	0	0	0	2293700	0	0	0	0	0	0	0	0	0	0	0	0	0	0	0	0	6993500	0	0	0	0	0	0	0	0	0	0	0	0	0	0
0	6762000	0	0	0	0	0	0	0	0	0	0	0	0	0	0	0	0	520150	0	0	0	0	0	0	0	0	0	0	0	0	0	0	0	0	1288600	0	0	0	0	0	0	0	0	0	0	0	0	0	0
0	60800000	0	0	0	0	0	0	0	0	0	0	0	0	0	0	0	0	2027600	0	0	0	0	0	0	0	0	0	0	0	0	0	0	0	0	11600000	0	0	0	0	0	0	0	0	0	0	0	0	0	0
0	0	0	0	0	0	0	0	0	0	0	0	0	39900000	45400000	0	0	0	0	0	0	0	0	0	0	0	0	0	0	0	2494600	2837900	0	0	0	0	0	0	0	0	0	0	0	0	0	0	0	6936200	7863900	0
0	13500000	0	0	0	10400000	0	0	0	0	0	13400000	0	63300000	30300000	265000000	161000000	0	962220	0	0	0	739580	0	0	0	0	0	956280	0	4522900	2161100	18900000	11500000	0	4995900	0	0	0	5621700	0	0	0	0	0	3728900	0	6092000	7419000	39300000
0	0	0	0	0	0	0	0	0	6534000	0	17700000	0	436000000	4681600	0	0	0	0	0	0	0	0	0	0	0	816750	0	2209700	0	54500000	585200	0	0	0	0	0	0	0	0	0	0	0	0	0	4136800	0	62800000	0	0
0	35800000	0	0	0	0	0	7193900	0	0	0	0	0	35200000	17700000	12200000	0	0	3582000	0	0	0	0	0	719390	0	0	0	0	0	3521200	1765700	1221900	0	0	6825800	0	0	0	0	0	0	0	0	0	0	0	0	0	0
0	0	0	0	0	0	0	0	0	0	0	0	0	0	0	0	0	0	0	0	0	0	0	0	0	0	0	0	0	0	0	0	0	0	0	0	0	0	0	0	0	0	0	0	0	0	0	0	0	0
0	0	0	0	0	0	0	0	0	0	0	0	0	0	0	40500000	23500000	0	0	0	0	0	0	0	0	0	0	0	0	0	0	0	1758900	1019600	0	0	0	0	0	0	0	0	0	0	0	0	0	0	0	5480200
0	104000000	0	0	0	0	0	0	0	0	0	0	0	0	0	0	0	0	1963200	0	0	0	0	0	0	0	0	0	0	0	0	0	0	0	0	19800000	0	0	0	0	0	0	0	0	0	0	0	0	0	0
0	4729400	0	0	0	0	0	0	0	0	0	8332900	0	0	2468500	0	0	0	225210	0	0	0	0	0	0	0	0	0	396800	0	0	117550	0	0	0	0	0	0	0	0	0	0	0	0	0	1785300	0	0	0	0
0	0	0	0	0	0	0	3548100	0	0	0	0	0	0	0	0	0	0	0	0	0	0	0	0	177400	0	0	0	0	0	0	0	0	0	0	0	0	0	0	0	0	2772100	0	0	0	0	0	0	0	0
0	34600000	0	0	0	0	0	0	0	0	0	0	0	0	0	10000000	4672300	0	517060	0	0	0	0	0	0	0	0	0	0	0	0	0	149840	69736	0	6601700	0	0	0	0	0	0	0	0	0	0	0	0	0	0
0	0	0	0	0	0	0	0	0	2629800	0	9652800	0	0	0	0	0	0	0	0	0	0	0	0	0	0	69205	0	254020	0	0	0	0	0	0	0	0	0	0	0	0	0	0	0	0	2068100	0	0	0	0
0	0	5979700	0	0	19700000	0	0	0	4056200	0	10100000	5899800	27400000	13900000	17200000	0	0	0	298990	0	0	987060	0	0	0	202810	0	504890	294990	1367600	692710	861160	0	0	0	0	0	0	0	0	0	0	0	0	0	0	0	0	2630700
0	5173900	0	0	0	0	0	0	0	0	0	0	0	0	0	0	0	0	156780	0	0	0	0	0	0	0	0	0	0	0	0	0	0	0	0	985950	0	0	0	0	0	0	0	0	0	0	0	0	0	0
0	0	0	0	0	0	0	0	0	0	0	101000000	0	0	0	10500000	0	0	0	0	0	0	0	0	0	0	0	0	11300000	0	0	0	1172100	0	0	0	0	0	0	0	0	0	0	0	0	0	0	0	0	1611300
3969300	0	2551900	0	0	12400000	0	0	0	5112800	0	8486400	0	0	3768000	11500000	3934900	396930	0	255190	0	0	1241700	0	0	0	511280	0	848640	0	0	376800	1154000	393490	0	0	0	0	0	0	0	0	0	0	0	0	0	0	0	1762700
0	22400000	0	0	0	0	0	0	0	0	0	0	0	0	0	0	0	0	1176500	0	0	0	0	0	0	0	0	0	0	0	0	0	0	0	0	4259900	0	0	0	0	0	0	0	0	0	0	0	0	0	0
0	9616500	0	0	0	0	0	0	0	0	0	0	0	0	0	0	0	0	1373800	0	0	0	0	0	0	0	0	0	0	0	0	0	0	0	0	1832500	0	0	0	0	0	0	0	0	0	0	0	0	0	0
4605900	294000000	17700000	1613100	0	21800000	0	0	0	3089500	0	300000000	0	622000000	432000000	75300000	72000000	158820	10200000	611830	55624	0	750250	0	0	0	106540	0	10400000	0	21400000	14900000	2596800	2481200	0	48600000	13600000	0	0	6027000	0	0	0	0	0	63800000	0	100000000	79100000	12500000
0	9072600	0	0	0	0	0	0	0	0	0	0	0	0	0	3320200	0	0	193030	0	0	0	0	0	0	0	0	0	0	0	0	0	70642	0	0	1728900	0	0	0	0	0	0	0	0	0	0	0	0	0	0
0	0	0	0	0	0	0	0	0	0	0	0	0	0	0	25400000	3045600	0	0	0	0	0	0	0	0	0	0	0	0	0	0	0	3179600	380700	0	0	0	0	0	0	0	0	0	0	0	0	0	0	0	3885300
0	9394700	0	0	0	0	0	0	0	0	0	0	0	0	0	0	0	0	1043900	0	0	0	0	0	0	0	0	0	0	0	0	0	0	0	0	1790300	0	0	0	0	0	0	0	0	0	0	0	0	0	0
0	9299900	0	0	0	0	0	0	0	0	0	0	0	0	0	0	0	0	1550000	0	0	0	0	0	0	0	0	0	0	0	0	0	0	0	0	1772200	0	0	0	0	0	0	0	0	0	0	0	0	0	0
0	7104900	0	0	0	0	0	0	0	0	0	0	0	0	0	0	3050200	0	888110	0	0	0	0	0	0	0	0	0	0	0	0	0	0	381270	0	0	0	0	0	0	0	0	0	0	0	0	0	0	0	0
0	0	0	0	0	0	0	0	0	0	0	0	0	19800000	9085300	0	0	0	0	0	0	0	0	0	0	0	0	0	0	0	1239200	567830	0	0	0	0	0	0	0	0	0	0	0	0	0	0	0	2397900	1986400	0
0	73600000	0	0	0	17500000	0	0	0	0	0	4415200	0	5437100	6121500	43100000	11600000	0	2943200	0	0	0	701020	0	0	0	0	0	176610	0	217480	244860	1723600	462760	0	13200000	0	0	0	5436600	0	0	0	0	0	0	0	0	0	4452000
0	0	0	0	0	0	0	0	0	0	0	0	0	0	0	15900000	15100000	0	0	0	0	0	0	0	0	0	0	0	0	0	0	0	758960	717200	0	0	0	0	0	0	0	0	0	0	0	0	0	0	0	2462100
0	7774200	0	0	0	0	0	0	0	0	0	0	0	0	0	0	0	0	706750	0	0	0	0	0	0	0	0	0	0	0	0	0	0	0	0	1481500	0	0	0	0	0	0	0	0	0	0	0	0	0	0
0	0	7069100	0	0	15400000	0	0	0	0	0	17400000	7072000	0	9514200	8265700	12400000	0	0	186030	0	0	405770	0	0	0	0	0	458150	186110	0	250370	217520	325830	0	0	0	0	0	0	0	0	0	0	0	0	0	0	0	0
0	0	0	0	0	0	0	0	0	0	0	153000000	4021400	0	0	4011800	0	0	0	0	0	0	0	0	0	0	0	0	6943700	182790	0	0	182360	0	0	0	0	0	0	0	0	0	0	0	0	32700000	0	0	0	0
0	11200000	0	0	0	0	0	0	0	0	0	0	0	0	0	0	0	0	3732500	0	0	0	0	0	0	0	0	0	0	0	0	0	0	0	0	2133800	0	0	0	0	0	0	0	0	0	0	0	0	0	0
0	0	0	0	0	0	0	0	0	0	0	0	0	0	0	3593900	0	0	0	0	0	0	0	0	0	0	0	0	0	0	0	0	399330	0	0	0	0	0	0	0	0	0	0	0	0	0	0	0	0	548950
0	15800000	0	0	0	0	0	0	0	0	0	0	0	0	0	0	0	0	1976400	0	0	0	0	0	0	0	0	0	0	0	0	0	0	0	0	3013100	0	0	0	0	0	0	0	0	0	0	0	0	0	0
0	16600000	0	0	0	0	0	0	0	0	0	0	0	0	0	0	0	0	1841300	0	0	0	0	0	0	0	0	0	0	0	0	0	0	0	0	3157900	0	0	0	0	0	0	0	0	0	0	0	0	0	0
0	0	0	0	0	0	0	0	0	0	0	0	0	16800000	0	0	0	0	0	0	0	0	0	0	0	0	0	0	0	0	8395300	0	0	0	0	0	0	0	0	0	0	0	0	0	0	0	0	2527400	0	0
0	30100000	0	0	0	0	0	0	0	0	0	0	0	0	0	0	0	0	860430	0	0	0	0	0	0	0	0	0	0	0	0	0	0	0	0	5738800	0	0	0	0	0	0	0	0	0	0	0	0	0	0
0	6003600	0	0	0	6195600	0	0	0	0	0	0	0	0	0	0	0	0	162260	0	0	0	167450	0	0	0	0	0	0	0	0	0	0	0	0	0	0	0	0	2361200	0	0	0	0	0	0	0	0	0	0
0	12000000	0	0	0	26800000	0	5052500	0	0	0	24200000	0	30100000	29800000	51000000	26100000	0	2988900	0	0	0	6703900	0	1263100	0	0	0	6057100	0	7536700	7447700	12800000	6514500	0	0	0	0	0	0	0	0	0	0	0	4986800	0	4386900	5754100	7508200
10400000	32300000	0	0	0	18000000	0	0	0	0	0	52500000	0	19200000	16900000	157000000	72200000	545580	1700100	0	0	0	946970	0	0	0	0	0	2761100	0	1009800	886860	8267500	3798900	0	7128300	0	0	0	8458000	0	0	0	0	0	12700000	0	3309200	4082000	15500000
0	0	0	0	0	8831500	0	0	0	0	0	9023500	0	11000000	13500000	0	0	0	0	0	0	0	1766300	0	0	0	0	0	1804700	0	2206200	2704000	0	0	0	0	0	0	0	0	0	0	0	0	0	0	0	0	2617900	0
0	0	0	0	0	0	0	0	0	0	0	9697600	0	7945600	7488900	0	0	0	0	0	0	0	0	0	0	0	0	0	1939500	0	1589100	1497800	0	0	0	0	0	0	0	0	0	0	0	0	0	0	0	0	1450100	0
0	11400000	0	0	0	0	0	0	0	0	0	0	0	0	0	0	0	0	519840	0	0	0	0	0	0	0	0	0	0	0	0	0	0	0	0	2179400	0	0	0	0	0	0	0	0	0	0	0	0	0	0
0	0	0	0	0	0	0	0	0	0	0	43700000	0	0	0	0	0	0	0	0	0	0	0	0	0	0	0	0	4368700	0	0	0	0	0	0	0	0	0	0	0	0	0	0	0	0	9359900	0	0	0	0
0	7762100	0	0	0	8085600	0	0	0	0	0	0	0	0	0	0	0	0	106330	0	0	0	110760	0	0	0	0	0	0	0	0	0	0	0	0	0	0	0	0	3081500	0	0	0	0	0	0	0	0	0	0
0	6626000	0	0	0	0	0	0	0	0	0	0	0	0	0	5187800	0	0	1325200	0	0	0	0	0	0	0	0	0	0	0	0	0	1037600	0	0	0	0	0	0	0	0	0	0	0	0	0	0	0	0	792400
0	0	0	0	0	0	0	0	0	4893700	0	0	0	0	0	0	0	0	0	0	0	0	0	0	0	0	611710	0	0	0	0	0	0	0	0	0	0	0	0	0	0	0	0	4571400	0	0	0	0	0	0
0	0	54800000	0	0	0	0	0	0	0	0	0	14300000	0	0	0	0	0	0	3043100	0	0	0	0	0	0	0	0	0	796860	0	0	0	0	0	0	46100000	0	0	0	0	0	0	0	0	0	0	0	0	0
0	0	0	0	0	0	0	0	0	0	0	0	0	14200000	6699800	0	0	0	0	0	0	0	0	0	0	0	0	0	0	0	393630	186110	0	0	0	0	0	0	0	0	0	0	0	0	0	0	0	2133100	0	0
0	0	0	0	0	0	0	0	0	0	0	14900000	0	60200000	32600000	48000000	22700000	0	0	0	0	0	0	0	0	0	0	0	744280	0	3011800	1627800	2399200	1132700	0	0	0	0	0	0	0	0	0	0	0	3777600	0	9628800	5161200	6512500
0	0	0	0	0	0	0	0	0	0	0	0	0	6639800	0	0	0	0	0	0	0	0	0	0	0	0	0	0	0	0	414990	0	0	0	0	0	0	0	0	0	0	0	0	0	0	0	0	999470	0	0
0	10300000	0	0	0	9525500	0	0	0	0	0	0	0	9576000	5336200	42100000	30200000	0	356000	0	0	0	328460	0	0	0	0	0	0	0	330210	184010	1450200	1039700	0	3267700	0	0	0	0	0	0	0	0	0	0	0	0	0	5254900
43400000	0	59600000	24700000	5278900	32600000	0	55500000	0	19100000	0	296000000	26400000	261000000	232000000	352000000	252000000	2065500	0	2840400	1173800	251380	1553300	0	2644600	0	908650	0	14100000	1256600	12400000	11000000	16800000	12000000	24800000	0	36300000	0	0	15200000	0	34700000	0	0	0	61000000	0	37400000	43000000	51500000
0	0	0	0	0	31200000	0	0	0	0	0	36100000	0	0	0	11300000	0	0	0	0	0	0	1075500	0	0	0	0	0	1243900	0	0	0	389330	0	0	0	0	0	0	0	0	0	0	0	0	6408500	0	0	0	0
0	18500000	0	0	0	0	0	0	0	0	0	0	0	0	0	0	0	0	559130	0	0	0	0	0	0	0	0	0	0	0	0	0	0	0	0	3516100	0	0	0	0	0	0	0	0	0	0	0	0	0	0
0	0	0	0	0	0	0	3092400	0	0	0	17500000	0	0	0	0	0	0	0	0	0	0	0	0	386550	0	0	0	2187300	0	0	0	0	0	0	0	0	0	0	0	0	0	0	0	0	3749100	0	0	0	0
0	146000000	0	0	0	0	0	0	0	0	0	37600000	0	144000000	74900000	217000000	125000000	0	10400000	0	0	0	0	0	0	0	0	0	2687100	0	10300000	5351900	15500000	8910400	0	26500000	0	0	0	0	0	0	0	0	0	10400000	0	19300000	20100000	29000000
0	0	0	0	0	0	0	120000000	0	20800000	0	371000000	0	0	0	6767000	0	0	0	0	0	0	0	0	8001300	0	1389700	0	24800000	0	0	0	451140	0	0	0	0	0	0	0	0	101000000	0	0	0	72500000	0	0	0	0
0	12100000	0	0	0	0	0	0	0	0	0	0	0	0	4018200	0	0	0	637870	0	0	0	0	0	0	0	0	0	0	0	0	211480	0	0	0	2309500	0	0	0	0	0	0	0	0	0	0	0	0	0	0
3895600	0	0	0	0	23300000	0	0	0	0	0	0	0	0	0	0	0	67165	0	0	0	0	400990	0	0	0	0	0	0	0	0	0	0	0	0	0	0	0	0	8863400	0	0	0	0	0	0	0	0	0	0
0	0	0	0	0	0	0	0	0	0	0	0	0	12900000	6423800	0	0	0	0	0	0	0	0	0	0	0	0	0	0	0	919750	458840	0	0	0	0	0	0	0	0	0	0	0	0	0	0	0	1938300	0	0
0	0	0	0	0	0	0	0	0	0	0	0	0	3811300	4287100	0	0	0	0	0	0	0	0	0	0	0	0	0	0	0	544480	612450	0	0	0	0	0	0	0	0	0	0	0	0	0	0	0	0	830120	0
0	0	0	0	0	0	0	0	0	0	0	0	0	16700000	15500000	0	0	0	0	0	0	0	0	0	0	0	0	0	0	0	3330800	3109200	0	0	0	0	0	0	0	0	0	0	0	0	0	0	0	0	3010200	0
0	35000000	0	0	0	0	0	0	0	0	0	0	0	0	0	0	0	0	1942500	0	0	0	0	0	0	0	0	0	0	0	0	0	0	0	0	6662900	0	0	0	0	0	0	0	0	0	0	0	0	0	0
0	4615600	0	0	0	4222200	0	0	0	0	0	0	0	0	0	0	0	0	38786	0	0	0	35480	0	0	0	0	0	0	0	0	0	0	0	0	0	0	0	0	1609100	0	0	0	0	0	0	0	0	0	0
0	10600000	0	0	0	0	0	0	0	0	0	0	0	0	0	0	0	0	3526100	0	0	0	0	0	0	0	0	0	0	0	0	0	0	0	0	2015800	0	0	0	0	0	0	0	0	0	0	0	0	0	0
0	14400000	0	0	0	0	0	0	0	0	0	0	0	0	0	0	0	0	2886800	0	0	0	0	0	0	0	0	0	0	0	0	0	0	0	0	2750500	0	0	0	0	0	0	0	0	0	0	0	0	0	0
0	76700000	0	0	0	0	0	0	0	0	0	10100000	0	114000000	44200000	21900000	0	0	7670300	0	0	0	0	0	0	0	0	0	1008600	0	11400000	4424300	2194600	0	0	13600000	0	0	0	0	0	0	0	0	0	3888000	0	16600000	7385500	4336300
0	72500000	0	0	0	6979400	0	14000000	0	0	0	84200000	0	46900000	93900000	184000000	86700000	0	24200000	0	0	0	2326500	0	4682300	0	0	0	28100000	0	15600000	31300000	61300000	28900000	0	16200000	0	0	0	0	0	0	0	0	0	9543100	0	0	0	13600000
0	289000000	3839500	2629100	0	62100000	0	16500000	0	9018300	0	43600000	0	207000000	106000000	301000000	258000000	0	41200000	548500	375580	0	8874800	0	2352000	0	1288300	0	6230400	0	29600000	15100000	43000000	36800000	0	50400000	0	0	0	14000000	0	11500000	0	12000000	0	10100000	0	36800000	23600000	49500000
9895700	0	6988200	3971600	7714500	8318800	9069400	0	0	5814700	9235100	9730500	20300000	0	0	0	0	1979100	0	1397600	794320	1542900	1663800	1813900	0	0	1162900	1847000	1946100	4051600	0	0	0	0	0	0	0	0	0	0	0	0	0	0	0	0	20300000	0	0	0
0	16400000	0	0	0	0	0	0	0	0	0	0	0	0	0	0	0	0	334700	0	0	0	0	0	0	0	0	0	0	0	0	0	0	0	0	3125200	0	0	0	0	0	0	0	0	0	0	0	0	0	0
0	0	0	0	0	0	0	0	0	0	0	0	0	0	0	0	0	0	0	0	0	0	0	0	0	0	0	0	0	0	0	0	0	0	0	0	0	0	0	0	0	0	0	0	0	0	0	0	0	0
0	0	0	0	0	0	0	0	0	0	0	0	0	13100000	10200000	0	0	0	0	0	0	0	0	0	0	0	0	0	0	0	3273600	2561900	0	0	0	0	0	0	0	0	0	0	0	0	0	0	0	0	1984300	0
0	0	0	0	0	0	0	0	0	0	0	0	0	35700000	8050100	0	0	0	0	0	0	0	0	0	0	0	0	0	0	0	3569400	805010	0	0	0	0	0	0	0	0	0	0	0	0	0	0	0	5372900	0	0
0	0	0	0	0	0	0	0	0	0	0	0	0	16400000	11300000	0	0	0	0	0	0	0	0	0	0	0	0	0	0	0	1025000	707500	0	0	0	0	0	0	0	0	0	0	0	0	0	0	0	0	2191900	0
0	0	0	0	0	0	0	0	0	0	0	0	0	0	0	0	0	0	0	0	0	0	0	0	0	0	0	0	0	0	0	0	0	0	0	0	0	0	0	0	0	0	0	0	0	0	0	0	0	0
0	0	0	0	0	0	0	0	0	0	0	0	0	0	0	0	0	0	0	0	0	0	0	0	0	0	0	0	0	0	0	0	0	0	0	0	0	0	0	0	0	0	0	0	0	0	0	0	0	0
16600000	0	20400000	0	0	18700000	0	0	0	0	0	0	0	70300000	70800000	0	0	552820	0	680400	0	0	624180	0	0	0	0	0	0	0	2343200	2359200	0	0	0	0	0	0	0	0	0	0	0	0	0	0	0	9474600	14800000	0
0	11200000	0	0	0	0	0	0	0	0	0	12500000	0	0	8800900	71000000	81900000	0	929420	0	0	0	0	0	0	0	0	0	1042100	0	0	733410	5918200	6822400	0	0	0	0	0	0	0	0	0	0	0	0	0	0	0	11700000
0	0	0	0	0	11800000	0	0	0	0	0	0	0	0	0	0	0	0	0	0	0	0	1963800	0	0	0	0	0	0	0	0	0	0	0	0	0	0	0	0	4490400	0	0	0	0	0	0	0	0	0	0
0	0	0	0	0	0	0	0	0	0	0	0	0	0	4454400	0	0	0	0	0	0	0	0	0	0	0	0	0	0	0	0	494930	0	0	0	0	0	0	0	0	0	0	0	0	0	0	0	0	862500	0
0	0	0	0	0	0	0	0	0	0	0	0	0	26900000	0	0	0	0	0	0	0	0	0	0	0	0	0	0	0	0	1790400	0	0	0	0	0	0	0	0	0	0	0	0	0	0	0	0	4042600	0	0
0	4418100	0	0	0	0	0	0	0	0	0	0	0	0	0	0	0	0	883620	0	0	0	0	0	0	0	0	0	0	0	0	0	0	0	0	841920	0	0	0	0	0	0	0	0	0	0	0	0	0	0
0	90700000	0	0	0	0	0	0	0	0	0	6141000	0	91600000	61100000	5701400	3050800	0	5671100	0	0	0	0	0	0	0	0	0	383810	0	5726800	3818500	356330	190680	0	13200000	0	0	0	0	0	0	0	0	0	0	0	14200000	15500000	0
0	0	0	0	0	0	0	0	0	0	0	45200000	0	141000000	52300000	14200000	16800000	0	0	0	0	0	0	0	0	0	0	0	3227300	0	10100000	3734800	1012900	1201600	0	0	0	0	0	0	0	0	0	0	0	13000000	0	16200000	11900000	0
0	0	0	0	0	0	0	0	0	0	0	0	0	6328800	0	0	0	0	0	0	0	0	0	0	0	0	0	0	0	0	1265800	0	0	0	0	0	0	0	0	0	0	0	0	0	0	0	0	952650	0	0
0	0	0	0	0	32200000	0	0	0	0	0	0	0	0	0	0	0	0	0	0	0	0	1286800	0	0	0	0	0	0	0	0	0	0	0	0	0	0	0	0	12300000	0	0	0	0	0	0	0	0	0	0
0	9113800	0	0	0	0	0	0	0	0	0	6922700	0	10700000	0	50700000	13200000	0	268050	0	0	0	0	0	0	0	0	0	203610	0	313670	0	1490500	387390	0	0	0	0	0	0	0	0	0	0	0	0	0	0	0	7740700
0	0	0	0	0	0	0	0	0	0	0	0	0	0	0	0	0	0	0	0	0	0	0	0	0	0	0	0	0	0	0	0	0	0	0	0	0	0	0	0	0	0	0	0	0	0	0	0	0	0
0	121000000	0	0	0	0	0	0	0	0	0	7277200	0	16500000	17300000	0	0	0	6722200	0	0	0	0	0	0	0	0	0	404290	0	914530	961410	0	0	0	15500000	0	0	0	0	0	0	0	0	0	0	0	8117800	4102700	0
0	26600000	0	0	0	0	0	0	0	0	0	49500000	0	74900000	42200000	12700000	2919400	0	986790	0	0	0	0	0	0	0	0	0	1834000	0	2774800	1563400	470590	108130	0	8533100	0	0	0	0	0	0	0	0	0	10900000	0	7683400	8112800	1878000
0	0	0	0	0	0	0	0	0	0	0	0	0	4425600	6784700	0	0	0	0	0	0	0	0	0	0	0	0	0	0	0	368800	565390	0	0	0	0	0	0	0	0	0	0	0	0	0	0	0	0	1313700	0
0	148000000	0	0	0	0	0	0	0	0	0	18100000	0	0	0	0	0	0	24600000	0	0	0	0	0	0	0	0	0	3020100	0	0	0	0	0	0	28100000	0	0	0	0	0	0	0	0	0	0	0	0	0	0
0	58500000	0	0	0	0	0	0	0	0	0	0	0	3045400	0	0	0	0	2785100	0	0	0	0	0	0	0	0	0	0	0	145020	0	0	0	0	11100000	0	0	0	0	0	0	0	0	0	0	0	0	0	0
0	0	0	0	0	5778400	0	0	0	41100000	0	0	0	82500000	0	0	0	0	0	0	0	0	361150	0	0	0	2570200	0	0	0	5154700	0	0	0	0	0	0	0	0	0	0	0	0	44300000	0	0	0	6554000	0	0
0	40700000	0	0	0	0	0	0	0	0	0	0	0	0	0	0	0	0	580970	0	0	0	0	0	0	0	0	0	0	0	0	0	0	0	0	7749700	0	0	0	0	0	0	0	0	0	0	0	0	0	0
0	0	0	0	0	0	0	0	0	0	0	5001600	0	0	0	19700000	10800000	0	0	0	0	0	0	0	0	0	0	0	333440	0	0	0	1315000	721250	0	0	0	0	0	0	0	0	0	0	0	0	0	0	0	3020000
6292300	0	6996200	6718400	0	87800000	0	0	0	17300000	0	14400000	4182300	17300000	30500000	6687400	0	202980	0	225690	216720	0	2830800	0	0	0	559430	0	462990	134910	556940	982580	215720	0	0	0	0	0	0	33400000	0	0	0	0	0	0	0	0	0	0
0	0	0	0	0	8761700	0	0	0	0	0	7204200	7079500	21800000	10200000	85200000	43300000	0	0	0	0	0	250330	0	0	0	0	0	205830	202270	622940	292480	2432900	1236900	0	0	0	0	0	0	0	0	0	0	0	0	0	4418100	0	10800000
8817000	13200000	3460900	2936700	0	111000000	0	15600000	0	3927900	0	8309800	0	96100000	50900000	235000000	150000000	339110	508890	133110	112950	0	4255000	0	598110	0	151070	0	319610	0	3696000	1956100	9055700	5773900	6424100	0	0	0	0	45300000	0	15800000	0	0	0	3265100	0	12800000	8008000	35300000
0	6960100	0	0	0	0	0	6480100	0	0	0	116000000	0	0	0	220000000	241000000	0	316370	0	0	0	0	0	294550	0	0	0	5275300	0	0	0	10000000	11000000	0	0	0	0	0	0	0	10100000	0	0	0	17600000	0	0	0	29100000
15200000	0	5962200	0	0	124000000	0	0	0	13900000	0	54800000	0	48400000	88700000	32400000	16100000	634640	0	248430	0	0	5171600	0	0	0	579600	0	2283700	0	2017100	3694800	1348700	671900	17300000	0	0	0	0	22400000	0	0	0	0	0	12500000	0	10600000	13200000	9336200
0	0	0	0	0	22700000	0	0	0	0	0	0	0	0	0	0	0	0	0	0	0	0	463540	0	0	0	0	0	0	0	0	0	0	0	0	0	0	0	0	8656200	0	0	0	0	0	0	0	0	0	0
12900000	0	4256300	0	0	0	0	7197000	0	0	0	41900000	33700000	18100000	28800000	128000000	218000000	616020	0	202680	0	0	0	0	342710	0	0	0	1996900	1605000	862570	1373800	6113900	10400000	14200000	0	0	0	0	0	0	4441500	0	0	0	8595900	24500000	4098900	5992100	14300000
2027500	15000000	0	0	0	4401900	0	0	0	0	0	0	0	0	0	55000000	26600000	33237	246330	0	0	0	72163	0	0	0	0	0	0	0	0	0	901980	436150	0	0	0	0	0	0	0	0	0	0	0	0	0	0	0	7095400
0	0	0	0	0	0	0	3278600	0	0	0	5250500	0	0	0	183000000	103000000	0	0	0	0	0	0	0	46178	0	0	0	73951	0	0	0	2573200	1446700	0	0	0	0	0	0	0	0	0	0	0	0	0	0	0	24900000
0	0	0	0	0	0	0	160000000	0	18900000	0	0	0	449000000	66200000	476000000	0	0	0	0	0	0	0	0	5708800	0	676280	0	0	0	16000000	2363900	17000000	0	0	0	0	0	0	0	0	0	0	0	0	0	0	31100000	46800000	0
0	0	0	0	0	0	0	0	0	0	0	7247600	0	0	0	20900000	8071800	0	0	0	0	0	0	0	0	0	0	0	219630	0	0	0	634550	244600	0	0	0	0	0	0	0	0	0	0	0	0	0	0	0	2316300
0	0	2869800	0	0	0	0	0	0	0	0	0	0	0	0	0	0	0	0	35429	0	0	0	0	0	0	0	0	0	0	0	0	0	0	0	0	2413000	0	0	0	0	0	0	0	0	0	0	0	0	0
0	0	0	0	0	0	0	0	0	0	0	0	0	0	6935400	16800000	11400000	0	0	0	0	0	0	0	0	0	0	0	0	0	0	385300	935390	632340	0	0	0	0	0	0	0	0	0	0	0	0	0	0	0	2536400
185000000	0	133000000	16800000	44700000	153000000	0	165000000	0	84200000	0	575000000	552000000	84200000	79600000	284000000	314000000	10300000	0	7364200	935000	2482800	8487100	0	9174200	0	4680100	0	32000000	30700000	4679400	4421400	15800000	17500000	141000000	0	109000000	29400000	139000000	86400000	0	152000000	0	75100000	0	91300000	417000000	15100000	16600000	34400000
0	0	0	0	0	0	0	0	0	0	0	0	0	0	0	0	8373300	0	0	0	0	0	0	0	0	0	0	0	0	0	0	0	0	214700	0	0	0	0	0	0	0	0	0	0	0	0	0	0	0	0
0	0	0	0	0	0	0	0	0	0	0	14900000	0	0	0	16700000	0	0	0	0	0	0	0	0	0	0	0	0	479220	0	0	0	538530	0	0	0	0	0	0	0	0	0	0	0	0	3182800	0	0	0	0
0	10500000	0	0	0	0	0	0	0	0	0	0	0	0	0	14200000	9815600	0	807650	0	0	0	0	0	0	0	0	0	0	0	0	0	1094400	755040	0	2000800	0	0	0	0	0	0	0	0	0	0	0	0	0	0
0	0	0	0	0	0	0	0	0	0	0	0	0	10800000	16000000	0	0	0	0	0	0	0	0	0	0	0	0	0	0	0	1793300	2674500	0	0	0	0	0	0	0	0	0	0	0	0	0	0	0	0	3107100	0
0	11100000	0	0	0	0	0	0	0	0	0	11300000	0	41900000	17500000	0	6053900	0	410380	0	0	0	0	0	0	0	0	0	418990	0	1552300	646490	0	224220	0	0	0	0	0	0	0	0	0	0	0	0	0	6308800	0	0
0	0	0	0	0	31300000	0	0	0	0	0	11400000	0	61900000	68500000	0	4692100	0	0	0	0	0	824010	0	0	0	0	0	299300	0	1628200	1803700	0	123480	0	0	0	0	0	0	0	0	0	0	0	0	0	11800000	10700000	0
0	33800000	0	0	0	0	0	0	0	0	0	0	0	51300000	15600000	5758500	0	0	4826900	0	0	0	0	0	0	0	0	0	0	0	7324000	2233300	822640	0	0	4368900	0	0	0	0	0	0	0	0	0	0	0	8832700	3981300	0
108000000	0	16100000	0	0	0	0	0	0	16200000	0	545000000	13700000	111000000	74800000	404000000	220000000	2832900	0	422960	0	0	0	0	0	0	427480	0	14300000	359790	2911100	1968600	10600000	5792300	100000000	0	13800000	0	0	0	0	0	0	19500000	0	97700000	17700000	15500000	14500000	53900000
0	12500000	0	0	0	0	0	0	0	0	0	0	0	0	0	0	0	0	151830	0	0	0	0	0	0	0	0	0	0	0	0	0	0	0	0	2372500	0	0	0	0	0	0	0	0	0	0	0	0	0	0
0	83600000	0	0	0	19900000	0	0	0	0	0	10100000	0	23900000	10300000	57300000	32700000	0	2611900	0	0	0	621960	0	0	0	0	0	316600	0	745340	322020	1791300	1020800	0	13900000	0	0	0	0	0	0	0	0	0	0	0	4574700	0	9429800
0	3181300	0	0	0	0	0	0	0	0	0	0	0	0	0	0	0	0	530220	0	0	0	0	0	0	0	0	0	0	0	0	0	0	0	0	606240	0	0	0	0	0	0	0	0	0	0	0	0	0	0
8852600	0	0	0	0	0	0	0	0	0	0	0	0	0	0	0	0	885260	0	0	0	0	0	0	0	0	0	0	0	0	0	0	0	0	6488600	0	0	0	0	0	0	0	0	0	0	0	0	0	0	0
0	0	0	0	0	0	0	0	0	0	0	0	0	0	0	8431000	0	0	0	0	0	0	0	0	0	0	0	0	0	0	0	0	41945	0	0	0	0	0	0	0	0	0	0	0	0	0	0	0	0	1287800
0	30300000	0	0	0	7254100	0	0	0	0	0	0	0	0	0	0	0	0	658250	0	0	0	157700	0	0	0	0	0	0	0	0	0	0	0	0	5770100	0	0	0	0	0	0	0	0	0	0	0	0	0	0
0	0	0	0	0	0	0	0	0	0	0	3907800	0	15400000	11800000	12700000	2922900	0	0	0	0	0	0	0	0	0	0	0	105620	0	416520	318020	344310	78997	0	0	0	0	0	0	0	0	0	0	0	0	0	2302500	2257100	1984500
0	5889500	0	0	0	0	0	0	0	0	0	5907600	0	0	0	0	0	0	453040	0	0	0	0	0	0	0	0	0	454430	0	0	0	0	0	0	0	0	0	0	0	0	0	0	0	0	1265700	0	0	0	0
0	16800000	0	0	0	12600000	0	0	0	0	0	0	0	0	0	0	0	0	526210	0	0	0	392280	0	0	0	0	0	0	0	0	0	0	0	0	3244500	0	0	0	4748300	0	0	0	0	0	0	0	0	0	0
0	8907100	0	0	0	0	0	0	0	0	0	0	0	0	0	10300000	6937700	0	2969000	0	0	0	0	0	0	0	0	0	0	0	0	0	3422900	2312600	0	0	0	0	0	0	0	0	0	0	0	0	0	0	0	0
0	0	0	0	0	0	0	0	0	4109000	0	0	48700000	0	0	0	0	0	0	0	0	0	0	0	0	0	821790	0	0	9738400	0	0	0	0	0	0	0	0	0	0	0	0	0	0	0	0	48700000	0	0	0
0	49400000	0	0	0	4089000	0	0	0	0	0	6298500	0	0	0	22700000	12400000	0	421880	0	0	0	34949	0	0	0	0	0	53833	0	0	0	194420	105820	0	7192900	0	0	0	0	0	0	0	0	0	0	0	0	0	3341200
0	4739700	0	0	0	12100000	0	0	0	0	0	7854600	0	0	0	0	0	0	296230	0	0	0	757310	0	0	0	0	0	490910	0	0	0	0	0	0	0	0	0	0	4617800	0	0	0	0	0	0	0	0	0	0
0	0	0	0	0	0	0	0	0	0	0	20300000	0	0	0	30400000	26100000	0	0	0	0	0	0	0	0	0	0	0	967310	0	0	0	1447100	1242500	0	0	0	0	0	0	0	0	0	0	0	5598200	0	0	0	3685500
24700000	0	40100000	11100000	0	64600000	0	14300000	0	0	0	71400000	0	0	40900000	46200000	24700000	425030	0	691370	190970	0	1113400	0	247150	0	0	0	1230800	0	0	704320	796640	426090	21400000	0	23400000	15600000	0	22000000	0	0	0	0	0	15900000	0	0	14000000	8032900
0	40600000	0	0	0	14600000	0	0	0	0	0	23800000	0	53600000	21900000	65800000	25300000	0	1013900	0	0	0	363800	0	0	0	0	0	594860	0	1341100	546280	1644100	632510	0	0	0	0	0	0	0	0	0	0	0	5991400	0	6924300	4970500	8078000
0	0	0	0	0	0	0	0	0	0	0	0	0	0	0	38200000	44100000	0	0	0	0	0	0	0	0	0	0	0	0	0	0	0	1006300	1161000	0	0	0	0	0	0	0	0	0	0	0	0	0	0	0	7069700
12900000	0	22700000	8681600	0	113000000	0	26400000	0	18700000	6498700	80000000	77200000	11000000	13700000	35900000	3806900	517270	0	908680	347260	0	4509500	0	1055200	0	749230	259950	3201900	3088300	441410	548770	1434700	152270	19800000	0	25500000	0	0	41600000	0	0	0	28700000	0	0	48100000	0	0	8028100
0	18300000	0	0	0	0	0	0	0	0	0	0	0	0	0	6009800	0	0	654170	0	0	0	0	0	0	0	0	0	0	0	0	0	214640	0	0	0	0	0	0	0	0	0	0	0	0	0	0	0	0	917960
0	0	0	0	0	8751300	0	0	0	0	0	2147900	0	0	0	21400000	30900000	0	0	0	0	0	190240	0	0	0	0	0	46694	0	0	0	465890	671480	0	0	0	0	0	0	0	0	0	0	0	0	0	0	0	3601500
0	0	0	0	0	0	0	0	0	0	0	0	6382000	0	0	45300000	9543700	0	0	0	0	0	0	0	0	0	0	0	0	111970	0	0	794960	167430	0	0	0	0	0	0	0	0	0	0	0	0	0	0	0	5034300
0	0	0	0	0	37000000	0	0	0	0	0	0	0	40600000	0	0	0	0	0	0	0	0	5283700	0	0	0	0	0	0	0	5796700	0	0	0	0	0	0	0	0	9987000	0	0	0	0	0	0	0	0	0	0
0	0	0	0	0	0	0	0	0	0	0	0	0	0	0	0	0	0	0	0	0	0	0	0	0	0	0	0	0	0	0	0	0	0	0	0	0	0	0	0	0	0	0	0	0	0	0	0	0	0
0	0	0	0	0	6403400	0	0	0	0	0	0	0	0	0	0	0	0	0	0	0	0	533610	0	0	0	0	0	0	0	0	0	0	0	0	0	0	0	0	2440300	0	0	0	0	0	0	0	0	0	0
8971400	38100000	0	0	0	28000000	0	0	0	4448400	0	18700000	0	2944300	9736100	2429400	4712300	747620	3172400	0	0	0	2331200	0	0	0	370700	0	1555500	0	245360	811340	202450	392700	0	7748500	0	0	0	8847000	0	0	0	0	0	3641500	0	0	0	0
0	9463400	0	0	0	7320400	0	0	0	0	0	0	0	0	0	0	0	0	163160	0	0	0	126210	0	0	0	0	0	0	0	0	0	0	0	0	1803400	0	0	0	0	0	0	0	0	0	0	0	0	0	0
0	34000000	0	0	0	0	0	0	0	0	0	8426800	0	48300000	32600000	79700000	95100000	0	3395900	0	0	0	0	0	0	0	0	0	842680	0	4834100	3264400	7974700	9509900	0	13400000	0	0	0	0	0	0	0	0	0	0	0	5873700	6113100	9556700
11800000	0	0	0	0	0	0	5819300	0	0	0	0	0	31000000	15600000	45100000	24600000	454450	0	0	0	0	0	0	223820	0	0	0	0	0	1192000	600220	1733600	945880	0	0	0	0	0	0	0	0	0	0	0	0	0	0	0	0
0	0	0	0	0	0	0	0	0	0	0	170000000	0	17900000	17300000	0	553000000	0	0	0	0	0	0	0	0	0	0	0	849180	0	89289	86546	0	2766800	0	0	0	0	0	0	0	0	0	0	0	37500000	0	0	0	0
0	152000000	0	0	0	59100000	0	0	0	11300000	0	0	0	86500000	93600000	118000000	85800000	0	25300000	0	0	0	9858200	0	0	0	1886900	0	0	0	14400000	15600000	19700000	14300000	0	24900000	0	0	0	20900000	0	0	0	0	0	0	0	13300000	17500000	16100000
0	0	0	0	0	0	0	0	0	0	0	0	0	5056000	17600000	0	0	0	0	0	0	0	0	0	0	0	0	0	0	0	252800	882050	0	0	0	0	0	0	0	0	0	0	0	0	0	0	0	0	3415800	0
0	8978400	0	0	0	0	0	0	0	0	0	0	0	0	0	0	0	0	1496400	0	0	0	0	0	0	0	0	0	0	0	0	0	0	0	0	1710900	0	0	0	0	0	0	0	0	0	0	0	0	0	0
0	0	0	0	0	0	0	0	0	52000000	0	7244000	0	218000000	0	0	0	0	0	0	0	0	0	0	0	0	10400000	0	1448800	0	43500000	0	0	0	0	0	0	0	0	0	0	0	0	0	0	0	0	23100000	0	0
0	0	0	0	0	0	0	0	0	14700000	0	0	0	0	0	0	0	0	0	0	0	0	0	0	0	0	1130700	0	0	0	0	0	0	0	0	0	0	0	0	0	0	0	0	13700000	0	0	0	0	0	0
0	56900000	0	0	0	0	0	0	0	0	0	4168000	0	13900000	0	0	0	0	1539100	0	0	0	0	0	0	0	0	0	112650	0	375650	0	0	0	0	10400000	0	0	0	0	0	0	0	0	0	0	0	2520500	0	0
0	43900000	0	3786000	0	37400000	0	0	0	2854700	0	35800000	0	14900000	3451500	3900800	0	0	1290000	0	111350	0	1101100	0	0	0	83961	0	1053200	0	439280	101510	114730	0	0	7038500	0	0	0	17500000	0	0	0	0	0	5711300	0	0	0	0
0	16000000	0	0	0	0	0	0	0	0	0	0	0	6160200	4609300	0	0	0	2003100	0	0	0	0	0	0	0	0	0	0	0	770020	576160	0	0	0	0	0	0	0	0	0	0	0	0	0	0	0	0	892500	0
0	10500000	0	0	0	0	0	0	0	0	0	0	0	0	0	56200000	26300000	0	339710	0	0	0	0	0	0	0	0	0	0	0	0	0	1811600	848540	0	0	0	0	0	0	0	0	0	0	0	0	0	0	0	7691900
0	8582900	0	0	0	0	0	0	0	0	0	0	0	0	0	0	0	0	199600	0	0	0	0	0	0	0	0	0	0	0	0	0	0	0	0	1635600	0	0	0	0	0	0	0	0	0	0	0	0	0	0
0	29000000	0	0	0	0	0	14000000	0	0	0	9787700	0	30000000	14500000	207000000	81500000	0	658220	0	0	0	0	0	319270	0	0	0	222450	0	682620	329470	4702000	1851700	0	0	0	0	0	0	0	0	0	0	0	0	0	0	0	25700000
0	0	0	0	0	0	0	0	0	0	0	0	0	16800000	10800000	0	0	0	0	0	0	0	0	0	0	0	0	0	0	0	478890	309490	0	0	0	0	0	0	0	0	0	0	0	0	0	0	0	2523000	0	0
0	0	0	0	0	7279400	0	0	0	0	0	4091600	0	14300000	8881100	11400000	0	0	0	0	0	0	808830	0	0	0	0	0	454630	0	1585800	986790	1262100	0	0	0	0	0	0	2774200	0	0	0	0	0	0	0	0	0	0
0	0	0	0	0	0	0	0	0	0	0	0	0	10400000	6975500	0	0	0	0	0	0	0	0	0	0	0	0	0	0	0	2603500	1743900	0	0	0	0	0	0	0	0	0	0	0	0	0	0	0	0	1350700	0
0	4483800	0	0	0	0	0	0	0	0	0	0	0	0	0	0	0	0	86227	0	0	0	0	0	0	0	0	0	0	0	0	0	0	0	0	854440	0	0	0	0	0	0	0	0	0	0	0	0	0	0
0	0	0	0	0	0	0	0	0	0	0	0	0	44700000	10300000	17000000	21500000	0	0	0	0	0	0	0	0	0	0	0	0	0	5584100	1283500	2125800	2683900	0	0	0	0	0	0	0	0	0	0	0	0	0	6467700	0	0
0	0	0	0	0	0	0	0	0	0	0	73500000	0	25200000	22900000	28500000	12100000	0	0	0	0	0	0	0	0	0	0	0	1670800	0	571900	519760	648100	274170	0	0	0	0	0	0	0	0	0	0	0	10400000	0	5298400	4598400	4993800
0	0	0	0	0	0	0	0	0	0	0	0	0	21400000	56700000	6649200	0	0	0	0	0	0	0	0	0	0	0	0	0	0	57460	152350	17874	0	0	0	0	0	0	0	0	0	0	0	0	0	0	0	0	1015600
0	0	0	0	0	0	0	0	0	0	0	0	0	53200000	40400000	0	0	0	0	0	0	0	0	0	0	0	0	0	0	0	4094700	3105100	0	0	0	0	0	0	0	0	0	0	0	0	0	0	0	8389700	7439200	0
0	19900000	0	0	0	0	0	0	0	0	0	0	0	0	0	0	0	0	663240	0	0	0	0	0	0	0	0	0	0	0	0	0	0	0	0	3791700	0	0	0	0	0	0	0	0	0	0	0	0	0	0
0	24000000	0	0	0	0	0	0	0	0	0	0	0	0	0	0	0	0	1089000	0	0	0	0	0	0	0	0	0	0	0	0	0	0	0	0	4565300	0	0	0	0	0	0	0	0	0	0	0	0	0	0
0	11100000	0	0	0	0	0	0	0	0	0	11100000	0	0	9149800	0	0	0	3686100	0	0	0	0	0	0	0	0	0	3701400	0	0	3049900	0	0	0	0	0	0	0	0	0	0	0	0	0	0	0	0	1771700	0
4085200	0	4081600	0	0	0	0	0	0	0	0	27800000	0	439000000	283000000	0	0	510650	0	510200	0	0	0	0	0	0	0	0	3472900	0	54900000	35400000	0	0	0	0	0	0	0	0	0	0	0	0	0	0	0	37000000	35500000	0
0	0	0	0	0	5783700	0	0	0	0	0	0	0	0	0	0	0	0	0	0	0	0	192790	0	0	0	0	0	0	0	0	0	0	0	0	0	0	0	0	2204200	0	0	0	0	0	0	0	0	0	0
10000000	98100000	0	0	0	54600000	0	0	0	0	0	7685100	0	9316300	24900000	82400000	40000000	833860	8173900	0	0	0	4551900	0	0	0	0	0	640430	0	776360	2078200	6867500	3333900	9057300	19400000	0	0	0	18400000	0	0	0	0	0	0	0	0	7986700	7142300
0	0	0	0	0	6620100	0	0	0	0	0	0	0	0	0	0	0	0	0	0	0	0	945720	0	0	0	0	0	0	0	0	0	0	0	0	0	0	0	0	2522900	0	0	0	0	0	0	0	0	0	0
0	0	0	0	0	0	0	0	0	0	0	0	0	0	0	5107100	0	0	0	0	0	0	0	0	0	0	0	0	0	0	0	0	141860	0	0	0	0	0	0	0	0	0	0	0	0	0	0	0	0	780080
0	8126300	0	0	0	0	0	0	0	0	0	63200000	0	359000000	30700000	20900000	0	0	478020	0	0	0	0	0	0	0	0	0	3719700	0	21100000	1807200	1226900	0	0	0	0	0	0	0	0	0	0	0	0	12500000	0	54500000	6570900	0
0	39600000	5892300	4551500	0	0	0	3539800	0	5914500	0	0	7751400	0	4300900	68800000	26300000	0	649600	96595	74615	0	0	0	58030	0	96959	0	0	127070	0	70506	1128300	430510	0	8361600	0	0	0	0	0	0	0	0	0	0	0	0	0	8352400
0	0	0	0	0	0	0	7408000	0	0	0	13100000	7603100	42000000	26600000	39600000	22500000	0	0	0	0	0	0	0	411550	0	0	0	729160	422400	2333500	1480200	2198200	1251600	0	0	0	0	0	0	0	0	0	0	0	0	0	0	0	0
0	2816300	0	0	0	0	0	0	0	0	0	0	0	0	0	0	0	0	15822	0	0	0	0	0	0	0	0	0	0	0	0	0	0	0	0	536690	0	0	0	0	0	0	0	0	0	0	0	0	0	0
5849600	125000000	6246100	4696900	0	8134100	0	0	0	6462800	0	105000000	3391000	107000000	79200000	170000000	91900000	224990	4798800	240240	180650	0	312850	0	0	0	248570	0	4047400	130420	4124300	3045000	6545900	3536200	0	24700000	0	0	0	0	0	0	0	0	0	28000000	0	13100000	14600000	20600000
0	0	0	0	0	0	0	0	0	0	0	4351200	0	7987400	0	0	0	0	0	0	0	0	0	0	0	0	0	0	181300	0	332810	0	0	0	0	0	0	0	0	0	0	0	0	0	0	0	0	1202300	0	0
17900000	246000000	8543600	9808800	0	45200000	0	11300000	0	7215600	0	109000000	5975400	125000000	115000000	196000000	75100000	345120	4725600	164300	188630	0	869800	0	217860	0	138760	0	2089200	114910	2408200	2212200	3769900	1444700	12500000	42400000	12000000	13300000	0	16000000	0	12100000	0	11000000	0	18500000	0	17600000	20700000	25200000
0	14300000	0	0	0	12200000	0	0	0	0	0	7234400	0	0	0	0	0	0	304820	0	0	0	260580	0	0	0	0	0	153920	0	0	0	0	0	0	2730100	0	0	0	0	0	0	0	0	0	0	0	0	0	0
0	0	0	0	0	0	0	0	0	0	0	7842000	0	6555000	5850300	7663800	0	0	0	0	0	0	0	0	0	0	0	0	2614000	0	2185000	1950100	2554600	0	0	0	0	0	0	0	0	0	0	0	0	0	0	0	0	1170600
0	26800000	0	0	0	0	0	0	0	0	0	0	0	0	0	0	0	0	3348500	0	0	0	0	0	0	0	0	0	0	0	0	0	0	0	0	5104700	0	0	0	0	0	0	0	0	0	0	0	0	0	0
0	0	0	0	0	7505700	0	0	0	0	0	5615200	0	0	0	5606100	3870200	0	0	0	0	0	127220	0	0	0	0	0	95173	0	0	0	95018	65596	0	0	0	0	0	2860500	0	0	0	0	0	0	0	0	0	0
0	0	0	0	0	0	0	0	0	0	0	0	0	0	4556600	16100000	11000000	0	0	0	0	0	0	0	0	0	0	0	0	0	0	284790	1007000	686510	0	0	0	0	0	0	0	0	0	0	0	0	0	0	0	0
0	0	0	0	0	0	0	0	0	0	0	0	0	0	0	18100000	0	0	0	0	0	0	0	0	0	0	0	0	0	0	0	0	517180	0	0	0	0	0	0	0	0	0	0	0	0	0	0	0	0	2764800
0	6325500	0	0	0	0	0	0	0	0	0	0	2883400	0	0	2749800	0	0	63894	0	0	0	0	0	0	0	0	0	0	29125	0	0	27775	0	0	0	0	0	0	0	0	0	0	0	0	0	0	0	0	420010
0	0	20500000	3129300	0	0	0	0	0	0	0	12100000	0	0	0	0	0	0	0	1575500	240720	0	0	0	0	0	0	0	930360	0	0	0	0	0	0	0	17200000	0	0	0	0	0	0	0	0	0	0	0	0	0
0	46900000	0	0	0	6212300	0	0	0	0	0	0	0	0	0	0	0	0	1513000	0	0	0	200400	0	0	0	0	0	0	0	0	0	0	0	0	8937900	0	0	0	0	0	0	0	0	0	0	0	0	0	0
0	28500000	0	0	0	0	0	0	0	0	0	0	0	0	0	0	0	0	1679300	0	0	0	0	0	0	0	0	0	0	0	0	0	0	0	0	5440100	0	0	0	0	0	0	0	0	0	0	0	0	0	0
6339500	0	8594100	7123700	0	33300000	0	0	0	5584500	0	11000000	4684100	0	0	0	0	192110	0	260430	215870	0	1010300	0	0	0	169230	0	334570	141940	0	0	0	0	0	0	0	0	0	12700000	0	0	0	0	0	0	0	0	0	0
0	0	0	0	0	6381200	0	0	0	0	0	72900000	0	5630900	0	29100000	20300000	0	0	0	0	0	163620	0	0	0	0	0	1869900	0	144380	0	746800	521550	0	0	0	0	0	0	0	0	0	0	0	14900000	0	0	0	3707700
0	0	0	0	0	0	0	0	0	0	0	0	0	0	0	0	8229400	0	0	0	0	0	0	0	0	0	0	0	0	0	0	0	0	633030	0	0	0	0	0	0	0	0	0	0	0	0	0	0	0	0
0	0	0	0	0	21900000	0	0	0	0	0	5114500	0	0	0	0	0	0	0	0	0	0	412690	0	0	0	0	0	96499	0	0	0	0	0	0	0	0	0	0	8335800	0	0	0	0	0	0	0	0	0	0
0	0	0	5925900	0	0	0	0	0	0	0	0	0	28700000	149000000	0	0	0	0	0	538720	0	0	0	0	0	0	0	0	0	2610300	13600000	0	0	0	0	0	0	0	0	0	0	0	0	0	0	0	5427900	27800000	0
0	0	0	0	0	0	0	0	0	0	0	0	0	60700000	8181200	15200000	13000000	0	0	0	0	0	0	0	0	0	0	0	0	0	3572200	481250	895780	763850	0	0	0	0	0	0	0	0	0	0	0	0	0	9141200	0	0
0	9770100	0	0	0	41600000	0	0	0	0	0	0	0	0	0	0	0	0	390800	0	0	0	1665600	0	0	0	0	0	0	0	0	0	0	0	0	0	0	0	0	15900000	0	0	0	0	0	0	0	0	0	0
0	31100000	0	0	0	5342800	0	0	0	0	0	0	0	0	0	0	0	0	403880	0	0	0	69387	0	0	0	0	0	0	0	0	0	0	0	0	5926200	0	0	0	0	0	0	0	0	0	0	0	0	0	0
0	29400000	0	0	0	12900000	0	0	0	0	0	19400000	0	7114700	8147300	0	0	0	1547900	0	0	0	679700	0	0	0	0	0	1021200	0	374460	428810	0	0	0	0	0	0	0	0	0	0	0	0	0	0	0	0	1577600	0
0	16900000	6586100	0	0	8739500	0	10700000	0	2722800	0	0	4556500	15400000	8046200	8698300	7284000	0	675000	263450	0	0	349580	0	426190	0	108910	0	0	182260	616450	321850	347930	291360	0	0	0	0	0	0	0	0	0	0	0	0	0	0	0	0
0	0	0	0	0	0	0	0	0	0	0	13300000	0	6132700	4782600	6204300	0	0	0	0	0	0	0	0	0	0	0	0	2213000	0	1022100	797100	1034000	0	0	0	0	0	0	0	0	0	0	0	0	0	0	0	0	947660
0	8511500	0	0	0	0	0	0	0	0	0	14500000	0	27900000	22500000	16800000	12700000	0	567430	0	0	0	0	0	0	0	0	0	963920	0	1861800	1501800	1121300	845620	0	0	0	0	0	0	0	0	0	0	0	0	0	0	4361900	0
0	14600000	0	0	0	0	0	3436200	0	0	0	30600000	0	88800000	45900000	14600000	15100000	0	1123300	0	0	0	0	0	264320	0	0	0	2352000	0	6830600	3534400	1120700	1163600	0	0	0	0	0	0	0	0	0	0	0	0	0	7898400	0	0
0	0	9271100	0	0	0	0	0	0	0	0	0	0	77800000	0	0	0	0	0	403090	0	0	0	0	0	0	0	0	0	0	3383100	0	0	0	0	0	7795600	0	0	0	0	0	0	0	0	0	0	0	0	0
0	0	0	0	0	0	0	0	0	0	0	0	0	0	0	14400000	0	0	0	0	0	0	0	0	0	0	0	0	0	0	0	0	399820	0	0	0	0	0	0	0	0	0	0	0	0	0	0	0	0	2198500
0	16000000	0	0	0	0	0	0	0	0	0	7965600	0	0	0	17100000	9961800	0	246060	0	0	0	0	0	0	0	0	0	122550	0	0	0	263240	153260	0	0	0	0	0	0	0	0	0	0	0	0	0	0	0	0
0	9551200	0	0	0	0	0	0	0	0	0	9042200	0	0	0	0	0	0	868290	0	0	0	0	0	0	0	0	0	822020	0	0	0	0	0	0	0	0	0	0	0	0	0	0	0	0	1937300	0	0	0	0
0	22900000	0	0	0	0	0	0	0	0	0	4800300	0	27300000	81600000	0	0	0	531630	0	0	0	0	0	0	0	0	0	111630	0	635800	1897400	0	0	0	0	0	0	0	0	0	0	0	0	0	0	0	4494500	15400000	0
0	7393000	0	0	0	0	0	0	0	0	0	0	0	13100000	5588600	8842500	7740900	0	1848300	0	0	0	0	0	0	0	0	0	0	0	3273300	1397200	2210600	1935200	0	0	0	0	0	0	0	0	0	0	0	0	0	0	0	0
0	0	3254600	0	0	0	0	2287600	0	0	0	13400000	0	0	0	40400000	19300000	0	0	54244	0	0	0	0	38126	0	0	0	223160	0	0	0	672630	322210	0	0	0	0	0	0	0	0	0	0	0	4456200	0	0	0	4528200
0	2589600	0	0	0	0	0	0	0	0	0	0	0	0	0	66800000	6111000	0	103580	0	0	0	0	0	0	0	0	0	0	0	0	0	2670000	244440	0	0	0	0	0	0	0	0	0	0	0	0	0	0	0	10200000
0	25100000	0	0	0	0	0	0	0	0	0	0	0	0	0	0	0	0	2509600	0	0	0	0	0	0	0	0	0	0	0	0	0	0	0	0	4782300	0	0	0	0	0	0	0	0	0	0	0	0	0	0
0	0	0	0	0	0	0	0	0	0	0	0	0	0	0	7894700	6687200	0	0	0	0	0	0	0	0	0	0	0	0	0	0	0	1973700	1671800	0	0	0	0	0	0	0	0	0	0	0	0	0	0	0	0
0	6934000	0	0	0	0	0	0	0	0	0	0	0	8844200	8407300	0	0	0	770440	0	0	0	0	0	0	0	0	0	0	0	982690	934150	0	0	0	0	0	0	0	0	0	0	0	0	0	0	0	0	1627900	0
0	0	0	0	0	0	0	1737500	0	0	0	0	0	0	5698400	48000000	58900000	0	0	0	0	0	0	0	289580	0	0	0	0	0	0	949740	7998100	9821700	0	0	0	0	0	0	0	0	0	0	0	0	0	0	0	7668300
0	0	0	0	0	0	0	0	0	0	0	15800000	0	0	0	41600000	8240500	0	0	0	0	0	0	0	0	0	0	0	427190	0	0	0	1124200	222720	0	0	0	0	0	0	0	0	0	0	0	0	0	0	0	6353400
0	46200000	5133100	3308200	0	23900000	0	0	0	0	0	45300000	0	18500000	21400000	5706700	8409400	0	3846700	427760	275690	0	1992400	0	0	0	0	0	3771700	0	1542000	1783300	475560	700790	0	6008200	0	0	0	0	0	0	0	0	0	7721900	0	4193200	6670100	0
0	0	0	0	0	0	0	0	0	0	0	9327400	0	128000000	44000000	11300000	24000000	0	0	0	0	0	0	0	0	0	0	0	89687	0	1232900	423500	108660	230870	0	0	0	0	0	0	0	0	0	0	0	0	0	15100000	12700000	0
0	35500000	0	0	0	9579300	0	0	0	0	0	0	0	0	0	108000000	77700000	0	1013300	0	0	0	273690	0	0	0	0	0	0	0	0	0	3098000	2221100	0	12200000	0	0	0	0	0	0	0	0	0	0	0	0	0	13300000
0	7236300	0	0	0	0	0	0	0	0	0	13900000	0	0	0	0	0	0	278320	0	0	0	0	0	0	0	0	0	535860	0	0	0	0	0	0	1379000	0	0	0	0	0	0	0	0	0	0	0	0	0	0
0	0	0	0	0	0	0	0	0	0	0	0	0	0	0	198000000	125000000	0	0	0	0	0	0	0	0	0	0	0	0	0	0	0	8986600	5661400	0	0	0	0	0	0	0	0	0	0	0	0	0	0	0	26700000
0	37300000	0	0	0	0	0	0	0	0	0	81200000	0	18200000	16600000	25500000	12800000	0	1960800	0	0	0	0	0	0	0	0	0	4274800	0	955540	875860	1344200	674870	0	8118400	0	0	0	0	0	0	0	0	0	13700000	0	0	0	0
0	29400000	0	0	0	2543300	0	5328000	0	0	0	11600000	0	9525400	23400000	30600000	21400000	0	4202900	0	0	0	363330	0	761140	0	0	0	1652400	0	1360800	3342900	4374300	3060400	0	4119500	0	0	0	0	0	0	0	0	0	0	0	1702400	0	4305100
0	0	0	0	0	7340400	0	0	0	0	0	0	0	0	0	0	0	0	0	0	0	0	564640	0	0	0	0	0	0	0	0	0	0	0	0	0	0	0	0	2797400	0	0	0	0	0	0	0	0	0	0
0	56300000	0	0	0	11700000	0	0	0	0	0	0	0	4179300	0	0	0	0	4017900	0	0	0	838420	0	0	0	0	0	0	0	298520	0	0	0	0	8685700	0	0	0	0	0	0	0	0	0	0	0	0	0	0
0	11200000	0	0	0	0	0	0	0	0	0	0	0	0	0	0	0	0	933970	0	0	0	0	0	0	0	0	0	0	0	0	0	0	0	0	2135700	0	0	0	0	0	0	0	0	0	0	0	0	0	0
0	74900000	0	0	0	11000000	0	0	0	2253300	0	21200000	2922900	14700000	15200000	274000000	131000000	0	2140300	0	0	0	313760	0	0	0	64380	0	605020	83511	420420	434690	7818200	3729200	0	12200000	0	0	0	3738000	0	0	0	0	0	4807400	0	2910300	3877900	40200000
0	25700000	8590500	3554300	0	5923400	0	11400000	0	4518200	0	0	4015600	83000000	0	349000000	396000000	0	6415600	2147600	888580	0	1480800	0	2854500	0	1129600	0	0	1003900	20800000	0	87300000	99000000	0	0	0	0	0	0	0	13700000	0	0	0	0	0	10500000	0	50700000
0	0	0	0	0	0	0	0	0	0	0	0	0	0	0	0	0	0	0	0	0	0	0	0	0	0	0	0	0	0	0	0	0	0	0	0	0	0	0	0	0	0	0	0	0	0	0	0	0	0
0	16900000	0	0	0	4835200	0	0	0	2115700	0	0	0	0	147000000	0	0	0	155380	0	0	0	44360	0	0	0	19410	0	0	0	0	1347700	0	0	0	3227300	0	0	0	0	0	0	0	0	0	0	0	0	0	0
0	14000000	0	0	0	0	0	0	0	0	0	7318100	0	0	2978400	0	0	0	540020	0	0	0	0	0	0	0	0	0	281460	0	0	114550	0	0	0	2675600	0	0	0	0	0	0	0	0	0	0	0	0	0	0
0	0	7127900	0	0	16000000	0	0	0	0	0	0	0	0	0	0	0	0	0	339420	0	0	759850	0	0	0	0	0	0	0	0	0	0	0	0	0	0	0	0	6081200	0	0	0	0	0	0	0	0	0	0
0	0	0	0	0	0	0	0	0	0	0	0	0	0	0	13200000	0	0	0	0	0	0	0	0	0	0	0	0	0	0	0	0	2634300	0	0	0	0	0	0	0	0	0	0	0	0	0	0	0	0	2011800
0	0	0	0	0	0	0	0	0	2120600	0	10200000	0	0	0	0	4209700	0	0	0	0	0	0	0	0	0	302940	0	1457500	0	0	0	0	601390	0	0	0	0	0	0	0	0	0	0	0	0	0	0	0	0
0	11700000	0	0	0	0	0	0	0	0	0	0	0	0	0	0	0	0	506530	0	0	0	0	0	0	0	0	0	0	0	0	0	0	0	0	2220100	0	0	0	0	0	0	0	0	0	0	0	0	0	0
0	0	0	0	0	0	0	0	0	0	0	0	0	0	19500000	37000000	33200000	0	0	0	0	0	0	0	0	0	0	0	0	0	0	4874100	9247400	8306500	0	0	0	0	0	0	0	0	0	0	0	0	0	0	0	0
0	0	0	0	0	12300000	0	0	0	0	0	39100000	0	0	5304300	11500000	8682600	0	0	0	0	0	682150	0	0	0	0	0	2171200	0	0	294680	638940	482370	0	0	0	0	0	0	0	0	0	0	0	0	0	0	0	1791700
0	0	0	0	0	0	0	0	0	0	0	0	0	5235200	0	11800000	11800000	0	0	0	0	0	0	0	0	0	0	0	0	0	2617600	0	5882200	5874800	0	0	0	0	0	0	0	0	0	0	0	0	0	0	0	0
0	4576300	0	0	0	0	0	0	0	0	0	0	0	0	0	0	0	0	915260	0	0	0	0	0	0	0	0	0	0	0	0	0	0	0	0	872070	0	0	0	0	0	0	0	0	0	0	0	0	0	0
6465200	0	12000000	0	0	12000000	0	35400000	0	32100000	0	86400000	0	300000000	202000000	602000000	562000000	587750	0	1090300	0	0	1088400	0	3213800	0	2920600	0	7852800	0	27300000	18300000	54700000	51100000	0	0	9188800	0	0	0	0	30300000	0	32800000	0	17600000	0	44100000	38100000	91100000
0	0	0	0	0	0	0	0	0	0	0	0	0	0	0	6125300	19400000	0	0	0	0	0	0	0	0	0	0	0	0	0	0	0	765660	2428900	0	0	0	0	0	0	0	0	0	0	0	0	0	0	0	0
0	0	0	0	0	0	0	0	0	0	0	0	0	0	0	9448600	12600000	0	0	0	0	0	0	0	0	0	0	0	0	0	0	0	2362200	3142100	0	0	0	0	0	0	0	0	0	0	0	0	0	0	0	0
0	0	0	0	0	0	0	0	0	0	0	0	0	16200000	0	60200000	86000000	0	0	0	0	0	0	0	0	0	0	0	0	0	1471100	0	5472100	7820000	0	0	0	0	0	0	0	0	0	0	0	0	0	6307600	0	8100500
0	0	0	0	0	0	0	0	0	0	0	0	0	0	6870200	0	0	0	0	0	0	0	0	0	0	0	0	0	0	0	0	981460	0	0	0	0	0	0	0	0	0	0	0	0	0	0	0	0	1330300	0
0	0	0	0	0	11500000	0	0	0	0	0	0	0	0	0	0	0	0	0	0	0	0	1912400	0	0	0	0	0	0	0	0	0	0	0	0	0	0	0	0	4372900	0	0	0	0	0	0	0	0	0	0
5397800	0	0	0	0	0	0	0	0	0	0	0	0	0	0	0	0	539780	0	0	0	0	0	0	0	0	0	0	0	0	0	0	0	0	3956400	0	0	0	0	0	0	0	0	0	0	0	0	0	0	0
0	0	0	0	0	0	0	0	0	0	0	0	0	0	0	9068900	0	0	0	0	0	0	0	0	0	0	0	0	0	0	0	0	188940	0	0	0	0	0	0	0	0	0	0	0	0	0	0	0	0	1385200
0	0	0	0	0	0	0	0	0	0	0	0	0	0	0	0	7048700	0	0	0	0	0	0	0	0	0	0	0	0	0	0	0	0	293700	0	0	0	0	0	0	0	0	0	0	0	0	0	0	0	0
0	0	0	3520900	0	27500000	0	0	0	0	0	13800000	0	9809300	0	0	0	0	0	0	167660	0	1311900	0	0	0	0	0	657720	0	467110	0	0	0	0	0	0	0	0	8026900	0	0	0	0	0	0	0	0	0	0
0	0	0	3698300	0	0	0	2974000	0	33200000	0	0	2930500	0	7721600	25300000	27300000	0	0	0	54386	0	0	0	43735	0	487830	0	0	43095	0	113550	371320	401800	0	0	0	0	0	0	0	0	0	22600000	0	0	0	0	0	11100000
0	0	0	0	0	0	0	0	0	0	0	0	0	0	0	10200000	11000000	0	0	0	0	0	0	0	0	0	0	0	0	0	0	0	924880	1004400	0	0	0	0	0	0	0	0	0	0	0	0	0	0	0	1554000
0	0	0	2848200	0	10900000	0	0	0	9380600	0	10700000	4032700	23400000	12000000	18200000	8356500	0	0	0	474700	0	1810300	0	0	0	1563400	0	1785900	672120	3894800	2007400	3027000	1392700	0	0	0	0	0	0	0	0	0	0	0	0	0	0	0	0
0	0	0	0	0	0	0	0	0	0	0	0	0	22000000	12600000	30000000	11700000	0	0	0	0	0	0	0	0	0	0	0	0	0	918440	525570	1251800	486170	0	0	0	0	0	0	0	0	0	0	0	0	0	3078100	2908400	3224400
0	0	0	0	0	0	0	0	0	0	0	7440200	0	0	0	0	0	0	0	0	0	0	0	0	0	0	0	0	1062900	0	0	0	0	0	0	0	0	0	0	0	0	0	0	0	0	1594000	0	0	0	0
0	0	0	0	0	0	0	0	0	0	0	0	0	0	0	0	0	0	0	0	0	0	0	0	0	0	0	0	0	0	0	0	0	0	0	0	0	0	0	0	0	0	0	0	0	0	0	0	0	0
0	0	0	0	0	17300000	0	0	0	0	0	0	0	0	7783500	9032900	7906700	0	0	0	0	0	958440	0	0	0	0	0	0	0	0	432410	501830	439260	0	0	0	0	0	6574800	0	0	0	0	0	0	0	0	0	0
0	0	0	0	0	0	0	0	0	0	0	21700000	5490100	34300000	37700000	14900000	12500000	0	0	0	0	0	0	0	0	0	0	0	4340300	1098000	6862300	7540200	2982800	2491900	0	0	0	0	0	0	0	0	0	0	0	0	5490100	0	0	0
0	0	0	0	0	0	0	0	0	0	0	0	0	116000000	43700000	71000000	148000000	0	0	0	0	0	0	0	0	0	0	0	0	0	14500000	5458000	8873800	18500000	0	0	0	0	0	0	0	0	0	0	0	0	0	16900000	11900000	15600000
0	0	16500000	0	0	0	0	8281500	0	0	0	69400000	14800000	0	0	385000000	336000000	0	0	3290000	0	0	0	0	1656300	0	0	0	13900000	2964300	0	0	77000000	67100000	0	0	0	0	0	0	0	0	0	0	0	13600000	0	0	0	59900000
0	0	0	0	0	0	0	0	0	0	0	0	0	6952100	4491500	40200000	39000000	0	0	0	0	0	0	0	0	0	0	0	0	0	90287	58331	521860	505880	0	0	0	0	0	0	0	0	0	0	0	0	0	0	0	6152800
3815500	0	3034900	0	0	0	0	13500000	0	0	0	31200000	0	33200000	53200000	120000000	28100000	272530	0	216780	0	0	0	0	962650	0	0	0	2231700	0	2371300	3798100	8572800	2005400	0	0	0	0	0	0	0	11600000	0	0	0	7189800	0	5678000	11200000	14600000
0	18700000	0	0	0	0	0	0	0	0	0	0	0	0	0	0	0	0	602770	0	0	0	0	0	0	0	0	0	0	0	0	0	0	0	0	3560800	0	0	0	0	0	0	0	0	0	0	0	0	0	0
0	49200000	0	20400000	0	511000000	0	88000000	0	26000000	0	465000000	0	644000000	620000000	25400000	15600000	0	1199400	0	497190	0	12500000	0	2145800	0	633910	0	11300000	0	15700000	15100000	620490	381690	0	12400000	0	34300000	0	180000000	0	78500000	0	29100000	0	104000000	0	89700000	100000000	6694400
0	0	2964000	0	0	36300000	0	0	0	0	0	0	0	0	0	11200000	11200000	0	0	370500	0	0	4535000	0	0	0	0	0	0	0	0	0	1395200	1402800	0	0	0	0	0	13800000	0	0	0	0	0	0	0	0	0	0
0	0	0	0	0	0	0	8622200	0	0	0	0	0	0	0	0	0	0	0	0	0	0	0	0	221080	0	0	0	0	0	0	0	0	0	0	0	0	0	0	0	0	6736500	0	0	0	0	0	0	0	0
0	26100000	0	0	0	0	0	0	0	0	0	0	0	68300000	25900000	90400000	59400000	0	522500	0	0	0	0	0	0	0	0	0	0	0	1365600	517420	1807200	1188400	0	0	0	0	0	0	0	0	0	0	0	0	0	0	0	13800000
979000000	50000000000	7017600	1600000000	7358000	56700000000	0	6550000000	0	5480000000	155000000	14000000000	4908000	25600000000	12000000000	15700000000	14700000000	89000000	4540000000	637970	146000000	668910	5160000000	0	596000000	0	498000000	14100000	1270000000	446180	2320000000	1090000000	1430000000	1340000000	772000000	9550000000	0	2020000000	0	14700000000	0	6910000000	0	4260000000	663000000	2450000000	0	3300000000	1910000000	1850000000
5144900	0	2893800	0	0	0	0	0	0	0	0	0	0	0	0	0	0	80389	0	45216	0	0	0	0	0	0	0	0	0	0	0	0	0	0	0	0	2433300	0	0	0	0	0	0	0	0	0	0	0	0	0
0	0	0	0	0	0	0	0	0	0	0	25500000	0	35800000	17300000	36300000	43100000	0	0	0	0	0	0	0	0	0	0	0	2836400	0	3974300	1926600	4036700	4791400	0	0	0	0	0	0	0	0	0	0	0	0	0	6006300	0	5709700
14900000	0	14500000	0	0	0	0	0	0	0	0	0	4093500	0	8262500	0	0	2978400	0	2899400	0	0	0	0	0	0	0	0	0	818700	0	1652500	0	0	0	0	0	0	0	0	0	0	0	0	0	0	0	0	1599900	0
0	0	0	0	0	0	0	0	0	0	0	0	0	0	0	7030800	13400000	0	0	0	0	0	0	0	0	0	0	0	0	0	0	0	413570	789820	0	0	0	0	0	0	0	0	0	0	0	0	0	0	0	0
0	0	0	0	0	9981400	0	0	0	0	0	4027000	0	0	4130200	0	0	0	0	0	0	0	262670	0	0	0	0	0	105970	0	0	108690	0	0	0	0	0	0	0	3804000	0	0	0	0	0	0	0	0	0	0
0	0	0	0	0	0	0	0	0	0	0	0	0	0	0	38300000	24400000	0	0	0	0	0	0	0	0	0	0	0	0	0	0	0	2394500	1522600	0	0	0	0	0	0	0	0	0	0	0	0	0	0	0	5596400
0	0	0	0	0	0	0	0	0	0	0	0	0	17700000	15700000	22200000	18000000	0	0	0	0	0	0	0	0	0	0	0	0	0	403180	357170	503830	408240	0	0	0	0	0	0	0	0	0	0	0	0	0	0	3012600	3422300
12700000	7896800	0	0	0	4230900	0	0	0	0	0	0	0	7289400	0	0	0	239350	149000	0	0	0	79828	0	0	0	0	0	0	0	137540	0	0	0	9298000	0	0	0	0	0	0	0	0	0	0	0	0	0	0	0
7733600	0	10400000	0	0	0	0	3334200	0	14300000	0	0	0	45600000	4986800	24500000	8289100	703050	0	946650	0	0	0	0	303110	0	1301200	0	0	0	4143100	453350	2226000	753550	0	0	0	0	0	0	0	0	0	0	0	0	0	0	0	0
0	0	0	0	0	430000000	0	0	0	0	0	0	0	0	0	14300000	0	0	0	0	0	0	14300000	0	0	0	0	0	0	0	0	0	477670	0	0	0	0	0	0	164000000	0	0	0	0	0	0	0	0	0	0
0	0	0	0	0	5381800	0	0	0	0	0	0	0	0	0	0	0	0	0	0	0	0	269090	0	0	0	0	0	0	0	0	0	0	0	0	0	0	0	0	2051000	0	0	0	0	0	0	0	0	0	0
0	35300000	0	0	0	0	0	0	0	0	0	7002500	0	83900000	49300000	78800000	68500000	0	2076400	0	0	0	0	0	0	0	0	0	411910	0	4933900	2900100	4633100	4030300	0	8555800	0	0	0	0	0	0	0	0	0	0	0	13100000	8949900	10900000
0	0	0	0	0	0	0	0	0	0	0	0	0	9078500	0	0	0	0	0	0	0	0	0	0	0	0	0	0	0	0	825320	0	0	0	0	0	0	0	0	0	0	0	0	0	0	0	0	1366600	0	0
0	13200000	0	0	0	0	0	0	0	0	0	0	0	0	0	10700000	0	0	2197200	0	0	0	0	0	0	0	0	0	0	0	0	0	1784400	0	0	0	0	0	0	0	0	0	0	0	0	0	0	0	0	1635300
0	6216200	0	0	0	0	0	0	0	0	0	0	0	0	5341000	13600000	8498300	0	214350	0	0	0	0	0	0	0	0	0	0	0	0	184170	469750	293050	0	0	0	0	0	0	0	0	0	0	0	0	0	0	0	0
9247500	0	0	0	0	0	0	0	0	0	0	0	6551100	0	0	0	0	1321100	0	0	0	0	0	0	0	0	0	0	0	935870	0	0	0	0	0	0	0	0	0	0	0	0	0	0	0	0	6551100	0	0	0
51400000	0	16100000	0	0	33600000	0	0	0	0	0	24800000	18500000	0	0	0	0	12800000	0	4033200	0	0	8391600	0	0	0	0	0	6197800	4622100	0	0	0	0	37700000	0	0	0	0	0	0	0	0	0	0	0	0	0	0	0
30100000	0	0	0	0	0	0	0	0	0	0	0	0	0	0	0	0	3348700	0	0	0	0	0	0	0	0	0	0	0	0	0	0	0	0	22100000	0	0	0	0	0	0	0	0	0	0	0	0	0	0	0
0	0	0	2382100	0	7699900	0	3421700	0	0	0	49500000	0	64800000	59900000	299000000	181000000	0	0	0	64380	0	208110	0	92479	0	0	0	1338300	0	1752100	1618200	8082300	4891400	0	0	0	0	0	0	0	0	0	0	0	17600000	0	11100000	15800000	36600000
0	190000000	0	0	0	0	0	0	0	0	0	40900000	0	145000000	78000000	152000000	72300000	0	23700000	0	0	0	0	0	0	0	0	0	5110200	0	18100000	9750400	18900000	9038800	0	32600000	0	0	0	0	0	0	0	0	0	10800000	0	21700000	17800000	20600000
0	0	10900000	0	0	0	0	0	0	0	0	7172400	0	0	0	67900000	87000000	0	0	351510	0	0	0	0	0	0	0	0	231370	0	0	0	2190900	2807900	0	0	0	0	0	0	0	0	0	0	0	0	0	0	0	11700000
0	0	4985100	0	0	0	0	0	0	0	0	0	0	0	0	7384500	0	0	0	293240	0	0	0	0	0	0	0	0	0	0	0	0	434380	0	0	0	4191700	0	0	0	0	0	0	0	0	0	0	0	0	0
0	0	0	0	0	0	0	0	0	0	0	0	0	6767300	0	8658600	11000000	0	0	0	0	0	0	0	0	0	0	0	0	0	563940	0	721550	919970	0	0	0	0	0	0	0	0	0	0	0	0	0	0	0	0
0	0	0	0	0	0	0	0	0	0	0	0	0	59100000	30500000	0	0	0	0	0	0	0	0	0	0	0	0	0	0	0	4548200	2343100	0	0	0	0	0	0	0	0	0	0	0	0	0	0	0	8424300	6373900	0
17300000	0	0	2055100	0	104000000	0	21100000	0	0	0	18800000	13100000	30900000	20900000	93000000	47800000	1732300	0	0	205510	0	10400000	0	2110500	0	0	0	1879000	1309000	3092000	2093000	9304900	4780000	0	0	0	0	0	0	0	0	0	0	0	6612100	0	6577500	0	11400000
3939200	0	4672300	0	0	9877300	0	3581600	0	4853000	0	9924800	0	34700000	26500000	57100000	39100000	96078	0	113960	0	0	240910	0	87355	0	118370	0	242070	0	845700	645630	1393400	954500	0	0	0	0	0	0	0	0	0	0	0	0	0	4405200	6159600	7495800
0	0	0	0	0	0	0	0	0	0	0	0	0	0	0	8705000	0	0	0	0	0	0	0	0	0	0	0	0	0	0	0	0	870500	0	0	0	0	0	0	0	0	0	0	0	0	0	0	0	0	1329600
0	0	0	0	0	38800000	0	0	0	0	0	0	0	0	0	0	0	0	0	0	0	0	3882200	0	0	0	0	0	0	0	0	0	0	0	0	0	0	0	0	13500000	0	0	0	0	0	0	0	0	0	0
4572200	115000000	0	0	0	31100000	0	0	0	0	0	20500000	0	37000000	36400000	61800000	34500000	326580	8181900	0	0	0	2218600	0	0	0	0	0	1462400	0	2643600	2598800	4411700	2467200	0	20600000	0	0	0	10700000	0	0	0	0	0	5629200	0	6345600	7453800	7026700
0	0	146000000	0	0	0	0	0	0	0	0	0	239000000	0	0	0	0	0	0	4053400	0	0	0	0	0	0	0	0	0	6641200	0	0	0	0	0	0	131000000	0	0	0	0	0	0	0	0	0	230000000	0	0	0
0	11100000	0	3297700	0	42900000	0	0	0	0	0	5528300	0	22600000	23600000	25300000	12200000	0	308420	0	91603	0	1191100	0	0	0	0	0	153560	0	626600	655090	703790	339670	0	0	0	0	0	0	0	0	0	0	0	0	0	3289100	4159300	3549200
0	0	0	0	0	0	0	0	0	0	0	0	0	0	0	2720100	3681100	0	0	0	0	0	0	0	0	0	0	0	0	0	0	0	247290	334650	0	0	0	0	0	0	0	0	0	0	0	0	0	0	0	0
0	0	0	0	0	0	0	0	0	0	0	0	0	104000000	41200000	11200000	10900000	0	0	0	0	0	0	0	0	0	0	0	0	0	5471100	2168000	589940	575150	0	0	0	0	0	0	0	0	0	0	0	0	0	13800000	7360800	2778700
0	0	5984900	0	0	4105500	0	0	0	0	0	13900000	0	7449000	0	6960000	0	0	0	460370	0	0	315800	0	0	0	0	0	1071800	0	573000	0	535390	0	0	0	0	0	0	0	0	0	0	0	0	0	0	0	0	1063100
9318000	143000000	21800000	21300000	1828700	69500000	0	4093200	0	40700000	0	68800000	22200000	140000000	122000000	122000000	126000000	300580	4602300	704650	687110	58989	2241600	0	132040	0	1312900	0	2219700	715680	4511900	3944600	3942600	4049000	0	21900000	22800000	37400000	0	33100000	0	0	0	34900000	0	11000000	29900000	22900000	16900000	12500000
0	0	0	0	0	0	0	0	0	0	0	83600000	0	0	0	0	0	0	0	0	0	0	0	0	0	0	0	0	4644600	0	0	0	0	0	0	0	0	0	0	0	0	0	0	0	0	17900000	0	0	0	0
0	0	0	0	0	4966400	0	0	0	0	0	0	0	0	0	23600000	14600000	0	0	0	0	0	310400	0	0	0	0	0	0	0	0	0	1475600	914660	0	0	0	0	0	0	0	0	0	0	0	0	0	0	0	3717600
10500000	0	14700000	10100000	0	77500000	0	18300000	0	23400000	0	44100000	0	14000000	10700000	11200000	9122900	1050500	0	1471900	1013400	0	7745600	0	1834400	0	2344500	0	4412000	0	1399200	1068800	1121600	912290	0	0	11000000	0	0	13800000	0	9143800	0	15400000	0	7957100	0	0	0	0
0	81900000	0	0	0	0	0	0	0	0	0	4928700	0	0	0	0	0	0	5458100	0	0	0	0	0	0	0	0	0	328580	0	0	0	0	0	0	15600000	0	0	0	0	0	0	0	0	0	0	0	0	0	0
0	17400000	0	0	0	0	0	0	0	0	0	16900000	0	15600000	106000000	0	0	0	435890	0	0	0	0	0	0	0	0	0	422400	0	390410	2657700	0	0	0	0	0	0	0	0	0	0	0	0	0	0	0	0	20600000	0
0	0	0	0	0	8251400	0	0	0	0	0	0	0	0	0	0	0	0	0	0	0	0	4125700	0	0	0	0	0	0	0	0	0	0	0	0	0	0	0	0	3144600	0	0	0	0	0	0	0	0	0	0
0	101000000	6544600	7390700	0	87800000	0	13200000	0	14000000	0	13600000	0	77100000	59400000	80400000	61200000	0	16800000	1090800	1231800	0	14600000	0	2200800	0	2328300	0	2261800	0	12900000	9907800	13400000	10200000	0	21700000	0	0	0	24000000	0	0	0	20000000	0	0	0	8546800	12400000	13300000
0	123000000	0	0	0	0	0	0	0	0	0	0	0	0	0	0	0	0	2672400	0	0	0	0	0	0	0	0	0	0	0	0	0	0	0	0	23400000	0	0	0	0	0	0	0	0	0	0	0	0	0	0
0	21300000	0	2334300	0	16000000	0	0	0	2396700	0	4124800	0	3181000	3312000	19600000	3964800	0	888390	0	97264	0	664660	0	0	0	99862	0	171870	0	132540	138000	815710	165200	0	4214500	0	0	0	5927800	0	0	0	0	0	0	0	0	0	0
0	0	0	0	0	0	0	0	0	0	0	0	0	5817500	6229000	0	0	0	0	0	0	0	0	0	0	0	0	0	0	0	323200	346050	0	0	0	0	0	0	0	0	0	0	0	0	0	0	0	0	1206100	0
0	42300000	0	0	0	0	0	0	0	0	0	0	0	0	0	0	0	0	961830	0	0	0	0	0	0	0	0	0	0	0	0	0	0	0	0	8064700	0	0	0	0	0	0	0	0	0	0	0	0	0	0
0	58700000	0	0	0	0	0	0	0	0	0	0	0	0	0	0	0	0	1956300	0	0	0	0	0	0	0	0	0	0	0	0	0	0	0	0	11200000	0	0	0	0	0	0	0	0	0	0	0	0	0	0
0	133000000	0	0	0	0	0	0	0	0	0	0	0	0	0	0	0	0	5785600	0	0	0	0	0	0	0	0	0	0	0	0	0	0	0	0	25400000	0	0	0	0	0	0	0	0	0	0	0	0	0	0
0	15200000	0	0	0	0	0	0	0	0	0	0	0	0	0	0	0	0	689240	0	0	0	0	0	0	0	0	0	0	0	0	0	0	0	0	2889500	0	0	0	0	0	0	0	0	0	0	0	0	0	0
5362900	0	7515700	0	0	0	0	0	0	0	0	6234700	0	26500000	32500000	4874300	8617700	124720	0	174780	0	0	0	0	0	0	0	0	144990	0	616300	756310	113350	200410	0	0	0	0	0	0	0	0	0	0	0	0	0	3283400	5853500	0
0	0	0	0	0	27300000	0	0	0	0	0	0	0	0	0	0	0	0	0	0	0	0	3894000	0	0	0	0	0	0	0	0	0	0	0	0	0	0	0	0	10400000	0	0	0	0	0	0	0	0	0	0
0	14300000	0	0	0	19900000	0	9909100	0	0	0	32200000	0	164000000	54200000	153000000	150000000	0	2037600	0	0	0	2839200	0	1415600	0	0	0	4600300	0	23400000	7742900	21900000	21500000	0	3826700	0	0	0	0	0	0	0	0	0	6838900	0	15700000	0	24000000
0	0	0	0	0	24500000	0	0	0	0	0	0	0	0	0	0	0	0	0	0	0	0	1635000	0	0	0	0	0	0	0	0	0	0	0	0	0	0	0	0	9346800	0	0	0	0	0	0	0	0	0	0
0	0	0	0	0	0	0	0	0	0	0	0	0	0	0	8809100	0	0	0	0	0	0	0	0	0	0	0	0	0	0	0	0	259090	0	0	0	0	0	0	0	0	0	0	0	0	0	0	0	0	1345500
0	17500000	0	0	0	0	0	0	0	0	0	0	0	0	0	19300000	4482700	0	240080	0	0	0	0	0	0	0	0	0	0	0	0	0	264730	61407	0	4387300	0	0	0	0	0	0	0	0	0	0	0	0	0	1904300
0	63100000	0	3694900	0	40700000	0	0	0	8196600	0	157000000	0	8861500	6484700	5386100	35300000	0	380360	0	22259	0	245320	0	0	0	49377	0	943490	0	53383	39064	32446	212690	0	11800000	0	0	0	24400000	0	0	0	0	0	23200000	0	0	0	0
0	15400000	0	0	0	0	0	0	0	0	0	8349400	0	23300000	13100000	26500000	25800000	0	167030	0	0	0	0	0	0	0	0	0	90754	0	253310	141930	288330	280790	0	2928200	0	0	0	0	0	0	0	0	0	0	0	0	0	0
0	28600000	0	0	0	0	0	0	0	0	0	0	0	0	0	0	0	0	2383700	0	0	0	0	0	0	0	0	0	0	0	0	0	0	0	0	5450900	0	0	0	0	0	0	0	0	0	0	0	0	0	0
0	5767300	0	0	0	0	0	0	0	0	0	0	0	0	0	0	0	0	140670	0	0	0	0	0	0	0	0	0	0	0	0	0	0	0	0	1099000	0	0	0	0	0	0	0	0	0	0	0	0	0	0
0	0	0	0	0	0	0	0	0	0	0	26300000	0	0	0	0	0	0	0	0	0	0	0	0	0	0	0	0	2194700	0	0	0	0	0	0	0	0	0	0	0	0	0	0	0	0	4966100	0	0	0	0
0	0	0	0	0	0	0	0	0	0	0	0	3656200	0	0	0	0	0	0	0	0	0	0	0	0	0	0	0	0	96215	0	0	0	0	0	0	0	0	0	0	0	0	0	0	0	0	3656200	0	0	0
0	11000000	0	0	0	0	0	3207000	0	0	0	15600000	0	23000000	15300000	41500000	28500000	0	421950	0	0	0	0	0	123350	0	0	0	598940	0	884380	590240	1597900	1097500	0	0	0	0	0	0	0	0	0	0	0	0	0	0	0	0
111000000	348000000	129000000	23000000	18800000	134000000	0	40400000	0	13500000	7301600	507000000	156000000	1330000000	1010000000	472000000	340000000	7407300	23200000	8628700	1532300	1255500	8921900	0	2696200	0	902300	486770	33800000	10400000	88700000	67100000	31500000	22600000	64200000	60100000	102000000	32800000	51900000	33000000	0	38300000	0	15700000	37800000	101000000	140000000	198000000	204000000	68300000
0	26500000	0	0	0	0	0	0	0	0	0	0	0	13000000	3679000	3489900	3738600	0	6615500	0	0	0	0	0	0	0	0	0	0	0	3239500	919750	872480	934650	0	5042700	0	0	0	0	0	0	0	0	0	0	0	0	0	0
0	476000000	0	0	0	0	0	0	0	0	0	0	0	0	0	0	0	0	4810900	0	0	0	0	0	0	0	0	0	0	0	0	0	0	0	0	90800000	0	0	0	0	0	0	0	0	0	0	0	0	0	0
0	2703400	0	0	0	18500000	0	0	0	0	0	5189300	0	0	0	5733000	21100000	0	42241	0	0	0	289720	0	0	0	0	0	81084	0	0	0	89579	330100	0	0	0	0	0	0	0	0	0	0	0	1288600	0	0	0	0
0	12000000	0	0	0	0	0	0	0	0	0	3660400	0	9369100	5496300	19800000	6881200	0	520060	0	0	0	0	0	0	0	0	0	159150	0	407350	238970	859410	299180	0	0	0	0	0	0	0	0	0	0	0	0	0	0	0	3019200
0	0	0	0	0	0	0	0	0	0	0	0	0	0	0	0	0	0	0	0	0	0	0	0	0	0	0	0	0	0	0	0	0	0	0	0	0	0	0	0	0	0	0	0	0	0	0	0	0	0
0	4813100	0	0	0	7816700	0	0	0	0	0	0	0	0	0	0	0	0	74047	0	0	0	120260	0	0	0	0	0	0	0	0	0	0	0	0	0	0	0	0	2979000	0	0	0	0	0	0	0	0	0	0
0	0	4418700	0	0	0	0	0	0	2156200	0	0	5104300	0	0	5279600	0	0	0	294580	0	0	0	0	0	0	143740	0	0	340280	0	0	351970	0	0	0	0	0	0	0	0	0	0	0	0	0	5104300	0	0	0
0	0	0	0	0	0	0	0	0	0	0	0	0	20200000	0	0	0	0	0	0	0	0	0	0	0	0	0	0	0	0	4035600	0	0	0	0	0	0	0	0	0	0	0	0	0	0	0	0	3037300	0	0
0	0	0	0	0	8290700	0	0	0	0	0	0	0	0	0	8751100	0	0	0	0	0	0	121920	0	0	0	0	0	0	0	0	0	128690	0	0	0	0	0	0	3159600	0	0	0	0	0	0	0	0	0	0
2932300	23600000	0	0	0	19500000	0	0	0	0	0	0	0	0	0	0	0	112780	909020	0	0	0	748670	0	0	0	0	0	0	0	0	0	0	0	0	4010100	0	0	0	7912100	0	0	0	0	0	0	0	0	0	0
6581300	56100000	5339200	0	0	16200000	0	0	0	5119600	0	13500000	3019000	13800000	5681100	65700000	32000000	212300	1810100	172230	0	0	520960	0	0	0	165150	0	436530	97388	445870	183260	2120300	1033200	0	11600000	0	0	0	0	0	0	0	7512400	0	0	0	3115500	0	6928600
0	0	0	0	0	10700000	0	0	0	0	0	0	0	0	0	37100000	16900000	0	0	0	0	0	763560	0	0	0	0	0	0	0	0	0	2649700	1209200	0	0	0	0	0	0	0	0	0	0	0	0	0	0	0	4220100
0	0	0	0	0	8346800	0	0	0	0	0	0	0	0	0	7344500	0	0	0	0	0	0	642060	0	0	0	0	0	0	0	0	0	564960	0	0	0	0	0	0	3181000	0	0	0	0	0	0	0	0	0	0
0	0	0	0	0	0	0	0	0	0	0	0	0	8818900	0	0	0	0	0	0	0	0	0	0	0	0	0	0	0	0	1259800	0	0	0	0	0	0	0	0	0	0	0	0	0	0	0	0	1327500	0	0
0	0	0	0	0	0	0	0	0	0	0	6891500	0	0	27000000	0	0	0	0	0	0	0	0	0	0	0	0	0	344570	0	0	1349000	0	0	0	0	0	0	0	0	0	0	0	0	0	0	0	0	3106400	0
0	0	0	0	0	22600000	0	3463800	0	6414500	0	0	0	0	0	0	0	0	0	0	0	0	1887000	0	288650	0	534540	0	0	0	0	0	0	0	0	0	0	0	0	0	0	0	0	5992100	0	0	0	0	0	0
15100000	0	12300000	4645900	0	13600000	0	7651800	0	15900000	0	12700000	0	41000000	12000000	3410600	0	604620	0	490440	185840	0	542910	0	306070	0	635320	0	506420	0	1638500	478610	136420	0	0	0	0	0	0	0	0	0	0	14800000	0	0	0	0	0	0
6530800	0	16400000	0	0	0	0	0	0	0	0	42900000	0	74400000	88600000	0	0	466480	0	1169900	0	0	0	0	0	0	0	0	3064300	0	5313600	6327900	0	0	0	0	18400000	0	0	0	0	0	0	0	0	8550300	0	10800000	13600000	0
6029300	4136900	4845100	0	0	8681300	0	0	0	0	0	6001600	0	3857900	0	0	0	251220	172370	201880	0	0	361720	0	0	0	0	0	250070	0	160750	0	0	0	0	0	0	0	0	0	0	0	0	0	0	0	0	580720	0	0
0	51800000	0	0	0	14600000	0	0	0	0	0	7744500	0	4403200	0	8001300	5224600	0	8639400	0	0	0	2430000	0	0	0	0	0	1290700	0	733860	0	1333500	870760	0	0	0	0	0	5493000	0	0	0	0	0	0	0	0	0	1285700
0	0	0	0	0	0	0	0	0	0	0	0	0	0	0	7430600	0	0	0	0	0	0	0	0	0	0	0	0	0	0	0	0	391080	0	0	0	0	0	0	0	0	0	0	0	0	0	0	0	0	1135000
0	13400000	0	0	0	9296200	0	0	0	0	0	0	0	0	0	0	0	0	497450	0	0	0	344310	0	0	0	0	0	0	0	0	0	0	0	0	2559500	0	0	0	0	0	0	0	0	0	0	0	0	0	0
0	31200000	0	0	0	1876200	0	0	0	0	0	0	0	35100000	10000000	81200000	34400000	0	1733500	0	0	0	104230	0	0	0	0	0	0	0	1947700	556140	4509400	1911400	0	4258400	0	0	0	0	0	0	0	0	0	0	0	5492500	0	11200000
0	15200000	0	0	0	19400000	0	21100000	0	49000000	0	213000000	7257600	0	0	626000000	364000000	0	369870	0	0	0	472280	0	513720	0	1196300	0	5194000	177020	0	0	15300000	8884300	0	0	0	0	0	5920400	0	14200000	0	47500000	0	48700000	6874800	0	0	91800000
0	5571100	0	0	0	0	0	0	0	0	0	0	0	0	0	43000000	30300000	0	557110	0	0	0	0	0	0	0	0	0	0	0	0	0	4300800	3034300	0	0	0	0	0	0	0	0	0	0	0	0	0	0	0	6215300
4010900	45900000	4863500	10400000	0	26300000	0	0	0	5960100	0	66300000	3989900	20300000	34200000	47900000	13000000	200550	2295400	243170	521120	0	1314600	0	0	0	298000	0	3316200	199490	1015100	1709300	2393900	649480	0	8637200	0	0	0	13900000	0	0	0	0	0	7986100	0	7145500	6856600	4456100
0	0	0	0	0	3838800	0	0	0	3446100	0	6937000	3361900	0	0	5374500	0	0	0	0	0	0	123830	0	0	0	111160	0	223770	108450	0	0	173370	0	0	0	0	0	0	0	0	0	0	0	0	0	0	0	0	820920
0	0	0	0	0	0	0	0	0	0	0	0	0	0	0	49900000	35700000	0	0	0	0	0	0	0	0	0	0	0	0	0	0	0	3117500	2228400	0	0	0	0	0	0	0	0	0	0	0	0	0	0	0	7576500
0	22600000	0	0	0	0	0	0	0	0	0	0	1959000	0	0	6622400	0	0	1077100	0	0	0	0	0	0	0	0	0	0	93284	0	0	315350	0	0	4310300	0	0	0	0	0	0	0	0	0	0	0	0	0	0
0	0	0	0	0	0	0	0	0	0	0	0	0	0	0	0	0	0	0	0	0	0	0	0	0	0	0	0	0	0	0	0	0	0	0	0	0	0	0	0	0	0	0	0	0	0	0	0	0	0
2207400	0	8208400	10200000	3021500	178000000	0	13600000	0	16700000	0	114000000	8258000	102000000	72300000	310000000	159000000	122630	0	456020	567090	167860	9887700	0	756050	0	925440	0	6334800	458780	5685700	4016700	17200000	8826100	0	0	0	24300000	0	12900000	0	0	0	28900000	0	20700000	0	19700000	9793000	38600000
0	0	0	0	0	3900600	0	0	0	0	0	11900000	0	19800000	13900000	0	6822800	0	0	0	0	0	216700	0	0	0	0	0	663420	0	1101300	773340	0	379040	0	0	0	0	0	0	0	0	0	0	0	0	0	0	0	0
0	0	0	0	0	19600000	0	0	0	33500000	38100000	0	0	0	0	0	0	0	0	0	0	0	1224600	0	0	0	2095200	2379900	0	0	0	0	0	0	0	0	0	0	0	0	0	0	0	0	92500000	0	0	0	0	0
0	0	3768000	0	0	6670300	0	0	0	6552800	0	22600000	0	10300000	5007900	17000000	16500000	0	0	96616	0	0	171030	0	0	0	168020	0	579170	0	264620	128410	436950	422350	0	0	0	0	0	0	0	0	0	0	0	3286400	0	0	0	2865500
0	0	0	0	0	0	0	0	0	0	0	358000000	0	0	0	0	0	0	0	0	0	0	0	0	0	0	0	0	10500000	0	0	0	0	0	0	0	0	0	0	0	0	0	0	0	0	76600000	0	0	0	0
0	0	0	0	0	177000000	0	0	0	0	0	101000000	0	33200000	12700000	42000000	11200000	0	0	0	0	0	4547800	0	0	0	0	0	2597600	0	850830	325610	1078100	288170	0	0	0	0	0	0	0	0	0	0	0	15600000	0	4702200	6071900	6570600
0	7076100	0	0	0	4630700	0	0	0	0	0	0	0	0	2045000	3246600	0	0	471740	0	0	0	308710	0	0	0	0	0	0	0	0	136340	216440	0	0	0	0	0	0	1764800	0	0	0	0	0	0	0	0	0	0
22700000	0	20700000	6537000	0	13500000	0	0	0	16100000	0	12800000	6025200	10200000	13200000	9043800	4874700	1032200	0	941230	297140	0	613550	0	0	0	731910	0	580940	273870	461820	600620	411080	221580	0	0	0	0	0	0	0	0	0	0	0	0	0	0	0	0
0	0	2762300	0	0	0	0	0	0	0	0	9653700	4656100	0	0	0	0	0	0	131540	0	0	0	0	0	0	0	0	459700	221720	0	0	0	0	0	0	0	0	0	0	0	0	0	0	0	0	4656100	0	0	0
0	0	0	0	0	6382700	0	0	0	0	0	0	0	0	0	0	0	0	0	0	0	0	220090	0	0	0	0	0	0	0	0	0	0	0	0	0	0	0	0	2432500	0	0	0	0	0	0	0	0	0	0
29500000	0	36700000	0	0	0	0	0	0	0	0	0	3694900	0	0	0	0	867820	0	1080400	0	0	0	0	0	0	0	0	0	108670	0	0	0	0	22600000	0	29900000	0	0	0	0	0	0	0	0	0	0	0	0	0
0	0	0	0	0	0	0	0	0	0	0	0	0	7878000	17600000	5628000	0	0	0	0	0	0	0	0	0	0	0	0	0	0	716180	1596000	511640	0	0	0	0	0	0	0	0	0	0	0	0	0	0	0	0	859650
5326300	0	3688000	0	0	29800000	0	0	0	0	0	0	10600000	0	0	0	0	332890	0	230500	0	0	1860100	0	0	0	0	0	0	664990	0	0	0	0	0	0	0	0	0	0	0	0	0	0	0	0	10600000	0	0	0
0	0	0	0	0	0	0	0	0	0	0	0	0	0	7063500	14500000	13900000	0	0	0	0	0	0	0	0	0	0	0	0	0	0	392420	803000	773450	0	0	0	0	0	0	0	0	0	0	0	0	0	0	0	0
0	0	0	0	0	7859100	0	0	0	0	0	0	0	0	0	0	0	0	0	0	0	0	873240	0	0	0	0	0	0	0	0	0	0	0	0	0	0	0	0	2995100	0	0	0	0	0	0	0	0	0	0
0	0	0	0	0	0	0	0	0	0	0	0	0	12300000	0	5272800	0	0	0	0	0	0	0	0	0	0	0	0	0	0	409810	0	175760	0	0	0	0	0	0	0	0	0	0	0	0	0	0	1850600	0	0
0	0	0	0	0	0	0	3961500	0	0	0	32700000	0	26000000	15600000	57400000	31800000	0	0	0	0	0	0	0	208500	0	0	0	1719900	0	1366100	819090	3021600	1672000	0	0	0	0	0	0	0	0	0	0	0	6117300	0	5546800	0	8121300
8585800	0	0	0	0	0	0	0	0	0	0	0	0	0	0	0	0	660450	0	0	0	0	0	0	0	0	0	0	0	0	0	0	0	0	6293100	0	0	0	0	0	0	0	0	0	0	0	0	0	0	0
0	0	0	0	0	0	0	0	0	0	0	0	0	0	0	7777500	5691100	0	0	0	0	0	0	0	0	0	0	0	0	0	0	0	972180	711390	0	0	0	0	0	0	0	0	0	0	0	0	0	0	0	0
0	0	0	0	0	0	0	0	0	0	0	0	0	31800000	15400000	0	0	0	0	0	0	0	0	0	0	0	0	0	0	0	2649000	1280600	0	0	0	0	0	0	0	0	0	0	0	0	0	0	0	3947700	3812800	0
0	6775300	0	0	0	5967300	0	0	0	0	0	22500000	0	0	6491800	8342600	12200000	0	967900	0	0	0	852470	0	0	0	0	0	3207800	0	0	927400	1191800	1743400	0	0	0	0	0	0	0	0	0	0	0	4772500	0	0	0	0
0	0	0	0	0	0	0	0	0	0	0	0	0	0	0	5151000	8855900	0	0	0	0	0	0	0	0	0	0	0	0	0	0	0	223960	385040	0	0	0	0	0	0	0	0	0	0	0	0	0	0	0	0
8823400	0	16500000	0	0	0	0	0	0	0	0	0	0	0	0	0	0	135740	0	254260	0	0	0	0	0	0	0	0	0	0	0	0	0	0	6164900	0	14200000	0	0	0	0	0	0	0	0	0	0	0	0	0
0	0	0	0	0	0	0	0	0	0	0	0	0	0	0	136000000	52100000	0	0	0	0	0	0	0	0	0	0	0	0	0	0	0	3174200	1210800	0	0	0	0	0	0	0	0	0	0	0	0	0	0	0	16400000
0	0	0	0	0	6829300	0	0	0	0	0	0	0	0	0	3073500	2365700	0	0	0	0	0	325200	0	0	0	0	0	0	0	0	0	146360	112650	0	0	0	0	0	0	0	0	0	0	0	0	0	0	0	0
0	3341700	0	0	0	4096000	0	0	0	0	0	18100000	0	0	0	0	0	0	334170	0	0	0	409600	0	0	0	0	0	1808500	0	0	0	0	0	0	0	0	0	0	0	0	0	0	0	0	3874700	0	0	0	0
0	0	0	0	14600000	0	0	0	0	0	0	29600000	0	10200000	0	6608700	0	0	0	0	0	281200	0	0	0	0	0	0	568490	0	196870	0	127090	0	0	0	0	0	0	0	0	0	0	0	0	6333400	0	0	0	0
0	0	0	0	0	0	0	0	0	0	0	0	0	0	0	8135200	5486200	0	0	0	0	0	0	0	0	0	0	0	0	0	0	0	813520	548620	0	0	0	0	0	0	0	0	0	0	0	0	0	0	0	0
0	0	0	0	0	3978700	0	0	0	0	0	0	0	0	0	0	0	0	0	0	0	0	1989300	0	0	0	0	0	0	0	0	0	0	0	0	0	0	0	0	1516300	0	0	0	0	0	0	0	0	0	0
0	0	0	0	0	0	0	6042500	0	0	0	11600000	0	0	3687000	7828000	5029300	0	0	0	0	0	0	0	671390	0	0	0	1290300	0	0	409670	869780	558810	0	0	0	0	0	0	0	4721000	0	0	0	0	0	0	0	0
0	0	0	0	0	0	0	0	0	5888700	0	14200000	0	0	0	140000000	123000000	0	0	0	0	0	0	0	0	0	327150	0	789830	0	0	0	7800800	6855800	0	0	0	0	0	0	0	0	0	0	0	3831500	0	0	0	20200000
0	0	0	0	0	0	0	0	0	0	0	0	0	0	0	2517700	0	0	0	0	0	0	0	0	0	0	0	0	0	0	0	0	279750	0	0	0	0	0	0	0	0	0	0	0	0	0	0	0	0	384560
0	0	0	0	0	59000000	0	0	0	0	0	0	0	0	0	0	0	0	0	0	0	0	5360800	0	0	0	0	0	0	0	0	0	0	0	0	0	0	0	0	22500000	0	0	0	0	0	0	0	0	0	0
0	0	0	0	0	0	0	0	0	0	0	0	0	0	0	4730400	0	0	0	0	0	0	0	0	0	0	0	0	0	0	0	0	1576800	0	0	0	0	0	0	0	0	0	0	0	0	0	0	0	0	722540
0	0	0	0	0	0	0	0	0	0	0	0	0	0	0	15900000	25300000	0	0	0	0	0	0	0	0	0	0	0	0	0	0	0	1326300	2104700	0	0	0	0	0	0	0	0	0	0	0	0	0	0	0	2796100
185000000	2010000000	136000000	59500000	0	825000000	0	41800000	0	71000000	0	1430000000	52500000	833000000	1300000000	1010000000	606000000	20500000	224000000	15200000	6615200	0	91700000	0	4639500	0	7886800	0	158000000	5832600	92500000	144000000	112000000	67400000	150000000	360000000	143000000	96000000	0	228000000	0	46900000	0	84000000	0	273000000	65300000	144000000	248000000	157000000
0	0	0	0	0	16200000	0	0	0	0	0	0	0	0	0	0	0	0	0	0	0	0	284780	0	0	0	0	0	0	0	0	0	0	0	0	0	0	0	0	6186300	0	0	0	0	0	0	0	0	0	0
0	0	0	0	0	12100000	0	0	0	0	0	0	0	0	0	0	0	0	0	0	0	0	294060	0	0	0	0	0	0	0	0	0	0	0	0	0	0	0	0	4594700	0	0	0	0	0	0	0	0	0	0
0	0	13000000	2868600	0	99900000	0	0	0	2554800	0	105000000	0	0	0	0	0	0	0	619150	136600	0	4756000	0	0	0	121660	0	5001400	0	0	0	0	0	0	0	0	0	0	45500000	0	0	0	0	0	12000000	0	0	0	0
0	346000000	0	4884600	0	0	0	0	0	0	0	282000000	0	250000000	199000000	168000000	52200000	0	2663300	0	37574	0	0	0	0	0	0	0	2166700	0	1925700	1528300	1294400	401820	0	57200000	0	7959300	0	0	0	0	0	0	0	59600000	0	40800000	39500000	27100000
0	0	0	0	0	0	0	0	0	0	0	9996500	0	0	2620500	0	0	0	0	0	0	0	0	0	0	0	0	0	302920	0	0	79411	0	0	0	0	0	0	0	0	0	0	0	0	0	2141700	0	0	0	0
4169700	0	0	0	0	0	0	0	0	0	0	23500000	0	0	5045300	25300000	19000000	148920	0	0	0	0	0	0	0	0	0	0	840230	0	0	180190	903570	679900	0	0	0	0	0	0	0	0	0	0	0	3871600	0	0	0	4358900
0	5158700	0	0	0	0	0	0	0	0	0	0	0	8532500	7281100	9241600	7718300	0	736960	0	0	0	0	0	0	0	0	0	0	0	1218900	1040200	1320200	1102600	0	0	0	0	0	0	0	0	0	0	0	0	0	0	0	0
0	0	0	0	0	0	0	0	0	2820700	0	5691300	0	7496300	0	10900000	5897200	0	0	0	0	0	0	0	0	0	188040	0	379420	0	499750	0	723840	393150	0	0	0	0	0	0	0	0	0	0	0	0	0	0	0	879100
0	0	0	0	0	0	0	0	0	0	0	0	0	0	0	2821800	0	0	0	0	0	0	0	0	0	0	0	0	0	0	0	0	940610	0	0	0	0	0	0	0	0	0	0	0	0	0	0	0	0	431010
0	0	0	0	0	0	0	0	0	0	0	11300000	0	0	0	52500000	39800000	0	0	0	0	0	0	0	0	0	0	0	3772100	0	0	0	17500000	13300000	0	0	0	0	0	0	0	0	0	0	0	0	0	0	0	0
0	0	0	0	0	11800000	0	0	0	0	0	0	0	5662600	0	3415900	0	0	0	0	0	0	392470	0	0	0	0	0	0	0	188750	0	113860	0	0	0	0	0	0	4487100	0	0	0	0	0	0	0	0	0	0
0	0	1923900	0	0	0	0	0	0	0	0	0	0	0	0	0	9706500	0	0	120240	0	0	0	0	0	0	0	0	0	0	0	0	0	606660	0	0	0	0	0	0	0	0	0	0	0	0	0	0	0	0
0	0	0	0	0	0	0	0	0	5881500	0	0	0	0	0	0	0	0	0	0	0	0	0	0	0	0	326750	0	0	0	0	0	0	0	0	0	0	0	0	0	0	0	0	5494200	0	0	0	0	0	0
0	0	2925800	0	0	0	0	5013800	0	0	0	4553700	0	59700000	40300000	61700000	86500000	0	0	139320	0	0	0	0	238750	0	0	0	216840	0	2842700	1917100	2939500	4117200	0	0	0	0	0	0	0	0	0	0	0	0	0	11100000	9313800	9626600
0	0	0	0	0	0	0	0	0	0	0	0	0	0	0	9841200	13200000	0	0	0	0	0	0	0	0	0	0	0	0	0	0	0	492060	661120	0	0	0	0	0	0	0	0	0	0	0	0	0	0	0	0
0	0	0	0	0	0	0	0	0	0	0	0	0	42700000	18600000	0	0	0	0	0	0	0	0	0	0	0	0	0	0	0	6106400	2663700	0	0	0	0	0	0	0	0	0	0	0	0	0	0	0	5725600	4319000	0
0	0	0	0	0	9631900	0	0	0	0	0	6014000	0	0	0	0	0	0	0	0	0	0	4815900	0	0	0	0	0	3007000	0	0	0	0	0	0	0	0	0	0	0	0	0	0	0	0	1288500	0	0	0	0
0	3217100	0	0	0	0	0	0	0	0	0	0	0	0	0	0	0	0	139870	0	0	0	0	0	0	0	0	0	0	0	0	0	0	0	0	613050	0	0	0	0	0	0	0	0	0	0	0	0	0	0
0	41000000	0	0	0	0	0	0	0	0	0	0	0	3926100	7767800	45600000	12900000	0	2409800	0	0	0	0	0	0	0	0	0	0	0	230940	456930	2680600	761500	0	9596300	0	0	0	0	0	0	0	0	0	0	0	0	0	5170900
28200000	0	20500000	0	0	0	0	0	0	0	0	0	0	0	0	0	0	640620	0	464770	0	0	0	0	0	0	0	0	0	0	0	0	0	0	15700000	0	22200000	0	0	0	0	0	0	0	0	0	0	0	0	0
0	0	0	0	0	0	0	0	0	0	0	0	0	329000000	172000000	0	0	0	0	0	0	0	0	0	0	0	0	0	0	0	11700000	6128700	0	0	0	0	0	0	0	0	0	0	0	0	0	0	0	46200000	36500000	0
0	25800000	0	0	0	0	0	3849400	0	16200000	0	135000000	0	81000000	4887100	22700000	11600000	0	344410	0	0	0	0	0	51326	0	216520	0	1794000	0	1079500	65162	302960	154570	0	5446700	0	0	0	0	0	0	0	16600000	0	20500000	0	9618400	0	5820200
0	140000000	0	0	0	0	0	0	0	0	0	0	0	27200000	0	0	0	0	8739200	0	0	0	0	0	0	0	0	0	0	0	1702100	0	0	0	0	26600000	0	0	0	0	0	0	0	0	0	0	0	0	0	0
0	58000000	0	0	0	0	0	0	0	0	0	0	0	0	0	0	0	0	1705400	0	0	0	0	0	0	0	0	0	0	0	0	0	0	0	0	11000000	0	0	0	0	0	0	0	0	0	0	0	0	0	0
0	66700000	0	0	0	0	0	0	0	0	0	0	0	0	0	0	0	0	966350	0	0	0	0	0	0	0	0	0	0	0	0	0	0	0	0	12700000	0	0	0	0	0	0	0	0	0	0	0	0	0	0
0	5188700	7589300	2737100	0	53800000	0	6780700	0	3403500	0	242000000	0	464000000	422000000	37600000	24300000	0	81073	118580	42767	0	841000	0	105950	0	53180	0	3775700	0	7243400	6596700	588200	379580	0	0	0	0	0	16400000	0	0	0	0	0	57100000	0	72100000	74500000	7560500
0	0	0	0	0	9986500	0	0	0	0	0	0	0	5756500	3471000	5922300	6381800	0	0	0	0	0	1664400	0	0	0	0	0	0	0	959420	578500	987040	1063600	0	0	0	0	0	3805900	0	0	0	0	0	0	0	0	0	0
0	0	0	0	0	0	0	0	0	0	0	0	0	14900000	12700000	12900000	7378000	0	0	0	0	0	0	0	0	0	0	0	0	0	2983800	2533900	2586600	1475600	0	0	0	0	0	0	0	0	0	0	0	0	0	2245700	0	0
0	0	0	0	0	0	0	0	0	0	0	0	0	0	0	22000000	12600000	0	0	0	0	0	0	0	0	0	0	0	0	0	0	0	733730	420380	0	0	0	0	0	0	0	0	0	0	0	0	0	0	0	0
0	0	0	0	0	0	0	0	0	0	0	0	0	6127100	0	0	0	0	0	0	0	0	0	0	0	0	0	0	0	0	235660	0	0	0	0	0	0	0	0	0	0	0	0	0	0	0	0	922300	0	0
0	0	0	0	0	0	0	0	0	0	0	0	0	24500000	8704500	23000000	20900000	0	0	0	0	0	0	0	0	0	0	0	0	0	6135300	2176100	5738200	5230300	0	0	0	0	0	0	0	0	0	0	0	0	0	4003500	0	3483700
0	34900000	0	0	0	0	0	5450300	0	0	0	0	0	54800000	10300000	69500000	56600000	0	5817400	0	0	0	0	0	908390	0	0	0	0	0	9129600	1715600	11600000	9433400	0	5271700	0	0	0	0	0	0	0	0	0	0	0	8815700	0	11600000
0	0	0	0	0	2028000	0	0	0	0	0	0	0	0	0	4343700	4886200	0	0	0	0	0	676010	0	0	0	0	0	0	0	0	0	1447900	1628700	0	0	0	0	0	0	0	0	0	0	0	0	0	0	0	0
0	0	0	0	0	0	0	0	0	10100000	0	0	0	0	0	0	0	0	0	0	0	0	0	0	0	0	374800	0	0	0	0	0	0	0	0	0	0	0	0	0	0	0	0	9453200	0	0	0	0	0	0
0	0	0	0	0	7101800	0	0	0	0	0	5953700	0	0	4648200	0	0	0	0	0	0	0	253630	0	0	0	0	0	212630	0	0	166010	0	0	0	0	0	0	0	0	0	0	0	0	0	0	0	0	900030	0
0	7586000	0	0	0	0	0	0	0	0	0	12500000	0	24800000	13000000	0	0	0	948250	0	0	0	0	0	0	0	0	0	1558400	0	3102400	1628100	0	0	0	0	0	0	0	0	0	0	0	0	0	0	0	3735900	0	0
16600000	0	0	0	0	0	0	0	0	0	0	0	0	0	0	0	0	2072500	0	0	0	0	0	0	0	0	0	0	0	0	0	0	0	0	12200000	0	0	0	0	0	0	0	0	0	0	0	0	0	0	0
7046100	17200000	0	0	0	54900000	0	0	0	0	0	30200000	20500000	13400000	6252000	17500000	0	167770	409430	0	0	0	1306000	0	0	0	0	0	718730	489080	318180	148860	416570	0	6981500	8281600	0	0	0	13900000	0	0	0	0	0	9955700	14400000	0	0	0
0	8686400	0	0	0	0	0	0	0	0	0	0	0	17100000	5153000	27800000	9143800	0	321720	0	0	0	0	0	0	0	0	0	0	0	633790	190850	1030800	338660	0	0	0	0	0	0	0	0	0	0	0	0	0	2589700	0	3216000
0	6793500	0	0	0	0	0	0	0	0	0	0	0	0	0	0	0	0	154400	0	0	0	0	0	0	0	0	0	0	0	0	0	0	0	0	1294600	0	0	0	0	0	0	0	0	0	0	0	0	0	0
0	8512100	0	0	0	0	0	0	0	0	0	0	0	0	0	0	0	0	135110	0	0	0	0	0	0	0	0	0	0	0	0	0	0	0	0	1622100	0	0	0	0	0	0	0	0	0	0	0	0	0	0
0	0	0	0	0	11400000	0	0	0	0	0	0	0	0	0	0	0	0	0	0	0	0	125210	0	0	0	0	0	0	0	0	0	0	0	0	0	0	0	0	4342400	0	0	0	0	0	0	0	0	0	0
0	0	0	0	0	0	0	0	0	0	0	0	0	0	0	12400000	2691800	0	0	0	0	0	0	0	0	0	0	0	0	0	0	0	222140	48069	0	0	0	0	0	0	0	0	0	0	0	0	0	0	0	1900100
0	0	0	0	0	13700000	0	0	0	0	0	0	0	9590900	0	0	0	0	0	0	0	0	1527200	0	0	0	0	0	0	0	1065700	0	0	0	0	0	0	0	0	5238300	0	0	0	0	0	0	0	0	0	0
0	40900000	11200000	6297300	0	12900000	0	19500000	0	28900000	0	7306400	0	160000000	108000000	150000000	165000000	0	4085300	1119800	629730	0	1294000	0	1950000	0	2893600	0	730640	0	16000000	10800000	15000000	16500000	0	8382200	0	0	0	0	0	0	0	0	0	0	0	24500000	17300000	23600000
0	0	0	0	0	6471100	0	4623500	0	0	0	0	0	13600000	8499100	8488600	6775700	0	0	0	0	0	2157000	0	1541200	0	0	0	0	0	4523600	2833000	2829500	2258600	0	0	0	0	0	0	0	0	0	0	0	0	0	0	0	0
0	0	0	0	0	0	0	0	0	0	0	0	0	0	0	7985500	13200000	0	0	0	0	0	0	0	0	0	0	0	0	0	0	0	1597100	2645500	0	0	0	0	0	0	0	0	0	0	0	0	0	0	0	0
0	0	0	0	0	0	0	0	0	0	0	0	0	0	0	8145900	9083600	0	0	0	0	0	0	0	0	0	0	0	0	0	0	0	1163700	1297700	0	0	0	0	0	0	0	0	0	0	0	0	0	0	0	0
0	0	0	0	0	0	0	4744200	0	0	0	9727200	8747300	40900000	31900000	66000000	51200000	0	0	0	0	0	0	0	395350	0	0	0	810600	728940	3410900	2656400	5502700	4265300	0	0	0	0	0	0	0	0	0	0	0	2435500	7201200	7208900	6416700	9329100
0	108000000	0	0	0	22400000	0	0	0	0	0	18800000	0	8946000	7410200	27700000	19600000	0	1929100	0	0	0	399780	0	0	0	0	0	336090	0	159750	132330	495100	350250	0	16100000	0	0	0	0	0	0	0	0	0	5918900	0	0	0	5492100
0	0	0	0	0	2949300	0	0	0	0	0	8681800	0	0	13500000	0	0	0	0	0	0	0	147460	0	0	0	0	0	434090	0	0	676310	0	0	0	0	0	0	0	0	0	0	0	0	0	0	0	0	2619100	0
0	0	0	0	0	0	0	0	0	0	0	0	0	0	0	7965200	0	0	0	0	0	0	0	0	0	0	0	0	0	0	0	0	663770	0	0	0	0	0	0	0	0	0	0	0	0	0	0	0	0	1216600
0	115000000	0	0	0	0	0	0	0	0	0	15700000	0	94200000	68900000	116000000	63800000	0	28800000	0	0	0	0	0	0	0	0	0	3916400	0	23500000	17200000	29000000	15900000	0	22300000	0	0	0	0	0	0	0	0	0	0	0	12600000	11800000	18800000
0	0	0	0	0	0	0	0	0	0	0	0	0	5168300	0	0	0	0	0	0	0	0	0	0	0	0	0	0	0	0	1292100	0	0	0	0	0	0	0	0	0	0	0	0	0	0	0	0	777970	0	0
0	0	0	0	0	0	0	0	0	0	0	9385200	0	0	7128900	0	0	0	0	0	0	0	0	0	0	0	0	0	1564200	0	0	1188100	0	0	0	0	0	0	0	0	0	0	0	0	0	0	0	0	1380400	0
0	0	0	0	0	0	0	0	0	0	0	0	0	0	0	95400000	10200000	0	0	0	0	0	0	0	0	0	0	0	0	0	0	0	1343000	144280	0	0	0	0	0	0	0	0	0	0	0	0	0	0	0	14600000
0	0	5102500	3235000	0	13500000	0	0	0	2753100	0	0	3808200	0	0	0	0	0	0	79727	50547	0	211630	0	0	0	43017	0	0	59503	0	0	0	0	0	0	0	0	0	0	0	0	0	0	0	0	3808200	0	0	0
7807100	0	20900000	0	0	39400000	0	0	0	15400000	0	15300000	11300000	16700000	23600000	32200000	13400000	130120	0	347680	0	0	657210	0	0	0	257360	0	255410	188000	278070	393760	536190	222580	0	0	9136700	0	0	9077200	0	0	0	0	0	0	0	6559800	8892000	5668700
0	19600000	0	0	0	0	0	0	0	0	0	0	0	0	0	0	0	0	2179300	0	0	0	0	0	0	0	0	0	0	0	0	0	0	0	0	3737600	0	0	0	0	0	0	0	0	0	0	0	0	0	0
0	0	0	0	0	6586200	0	0	0	0	0	0	0	0	0	4245000	5831800	0	0	0	0	0	164660	0	0	0	0	0	0	0	0	0	106130	145800	0	0	0	0	0	0	0	0	0	0	0	0	0	0	0	648400
0	0	0	0	0	5622300	0	0	0	0	0	10600000	0	0	0	0	0	0	0	0	0	0	374820	0	0	0	0	0	708380	0	0	0	0	0	0	0	0	0	0	0	0	0	0	0	0	2276500	0	0	0	0
0	7678800	0	0	0	0	0	0	0	0	0	0	0	0	0	10100000	5101500	0	1279800	0	0	0	0	0	0	0	0	0	0	0	0	0	1682100	850250	0	0	0	0	0	0	0	0	0	0	0	0	0	0	0	0
0	0	0	0	0	0	0	4780300	0	0	0	0	3987700	0	0	6647500	2096100	0	0	0	0	0	0	0	478030	0	0	0	0	398770	0	0	664750	209610	0	0	0	0	0	0	0	0	0	0	0	0	0	0	0	0
0	0	0	0	0	0	0	0	0	0	0	0	0	0	0	14200000	5349100	0	0	0	0	0	0	0	0	0	0	0	0	0	0	0	1012700	382080	0	0	0	0	0	0	0	0	0	0	0	0	0	0	0	2165500
0	0	0	0	0	0	0	2870100	0	0	0	0	0	12700000	6340800	81200000	57100000	0	0	0	0	0	0	0	239180	0	0	0	0	0	1056300	528400	6764300	4761100	0	0	0	0	0	0	0	0	0	0	0	0	0	0	0	10600000
5897200	0	0	0	0	0	0	0	0	0	0	0	0	0	0	0	0	1965700	0	0	0	0	0	0	0	0	0	0	0	0	0	0	0	0	4322400	0	0	0	0	0	0	0	0	0	0	0	0	0	0	0
260000000	0	333000000	0	0	0	0	0	0	0	0	8662900	45200000	0	0	0	16700000	9993600	0	12800000	0	0	0	0	0	0	0	0	333190	1737600	0	0	0	642650	92800000	0	385000000	0	0	0	0	0	0	0	0	0	30500000	0	0	0
0	0	0	0	0	0	0	4088900	0	0	0	0	0	0	0	0	0	0	0	0	0	0	0	0	584130	0	0	0	0	0	0	0	0	0	0	0	0	0	0	0	0	3194600	0	0	0	0	0	0	0	0
18500000	81200000	11500000	9525800	0	18900000	0	8599100	0	9822000	0	35400000	9586700	79900000	53700000	78900000	51700000	3084400	13500000	1910300	1587600	0	3147800	0	1433200	0	1637000	0	5900500	1597800	13300000	8951900	13100000	8612300	17200000	12400000	11800000	15500000	0	10700000	0	7263900	0	0	0	6865200	12300000	7731100	8595500	8243000
0	0	0	0	0	0	0	0	0	0	0	0	0	0	0	110000000	99500000	0	0	0	0	0	0	0	0	0	0	0	0	0	0	0	2285400	2073400	0	0	0	0	0	0	0	0	0	0	0	0	0	0	0	17100000
0	0	0	0	0	0	0	0	0	0	0	0	0	0	0	0	0	0	0	0	0	0	0	0	0	0	0	0	0	0	0	0	0	0	0	0	0	0	0	0	0	0	0	0	0	0	0	0	0	0
0	0	0	0	0	4250800	0	3837200	0	0	0	28200000	0	108000000	50100000	20500000	21400000	0	0	0	0	0	170030	0	153490	0	0	0	1129700	0	4308100	2003600	819480	854580	0	0	0	0	0	0	0	0	0	0	0	9090300	0	10200000	9627000	4532700
43400000	0	19200000	2617200	4546700	0	0	3475800	0	0	0	9756700	47700000	9079500	0	28400000	57200000	2715500	0	1198600	163570	284170	0	0	217230	0	0	0	609790	2978700	567470	0	1775300	3574100	34500000	0	13900000	0	0	0	0	0	0	0	0	0	51000000	0	0	4564100
94900000	13600000	14900000	6843400	0	55300000	0	9892800	0	7336700	0	27500000	30600000	17500000	26700000	42500000	27900000	7911000	1131300	1244100	570290	0	4605800	0	824400	0	611390	0	2295300	2550700	1456200	2222000	3543200	2328200	56600000	0	13900000	0	0	12800000	0	0	0	0	0	21600000	22500000	2217500	13400000	8200700
0	0	13800000	0	0	35900000	0	138000000	0	27300000	0	127000000	0	382000000	248000000	323000000	271000000	0	0	2295200	0	0	5982400	0	22900000	0	4546000	0	21200000	0	63600000	41300000	53900000	45200000	0	0	0	0	0	12500000	0	54100000	0	32600000	0	30200000	0	25000000	17100000	18600000
0	0	0	0	0	0	0	0	0	0	0	0	8728200	0	0	7616800	0	0	0	0	0	0	0	0	0	0	0	0	0	223800	0	0	195300	0	0	0	0	0	0	0	0	0	0	0	0	0	8746200	0	0	1145400
0	7419400	0	0	0	7584600	0	0	0	0	0	5792600	0	4415500	4572600	7076600	4666400	0	1059900	0	0	0	1083500	0	0	0	0	0	827520	0	630780	653220	1010900	666630	0	0	0	0	0	0	0	0	0	0	0	0	0	0	0	0
0	0	0	0	0	0	0	0	0	0	0	0	0	19600000	0	0	0	0	0	0	0	0	0	0	0	0	0	0	0	0	399260	0	0	0	0	0	0	0	0	0	0	0	0	0	0	0	0	2944800	0	0
0	0	0	0	0	0	0	1959000	0	0	0	130000000	0	35100000	50100000	30300000	32000000	0	0	0	0	0	0	0	61219	0	0	0	4052600	0	1095400	1565700	946290	999190	0	0	0	0	0	0	0	0	0	0	0	17200000	0	7616400	11200000	6359200
0	0	0	0	0	0	0	0	0	0	0	0	0	32200000	5707500	32800000	24700000	0	0	0	0	0	0	0	0	0	0	0	0	0	1609400	285370	1638200	1235700	0	0	0	0	0	0	0	0	0	0	0	0	0	4454600	0	5542400
0	0	0	0	0	17800000	0	0	0	0	0	0	0	8219500	15000000	15200000	8401100	0	0	0	0	0	1268600	0	0	0	0	0	0	0	587110	1070700	1088400	600080	0	0	0	0	0	0	0	0	0	0	0	0	0	0	2589000	2508400
0	10500000	0	0	0	0	0	0	0	0	4448700	2773600	0	0	0	3306200	0	0	2108000	0	0	0	0	0	0	0	0	889740	554730	0	0	0	661240	0	0	0	0	0	0	0	0	0	0	0	18300000	0	0	0	0	0
0	0	0	0	0	0	0	0	0	0	0	0	0	6106000	4807200	9672700	0	0	0	0	0	0	0	0	0	0	0	0	0	0	610600	480720	967270	0	0	0	0	0	0	0	0	0	0	0	0	0	0	0	0	1477400
0	0	0	0	0	0	0	0	0	0	0	0	0	0	8256100	0	0	0	0	0	0	0	0	0	0	0	0	0	0	0	0	485650	0	0	0	0	0	0	0	0	0	0	0	0	0	0	0	0	1598600	0
5138700	0	0	0	0	0	0	0	0	0	0	0	0	0	0	0	0	1712900	0	0	0	0	0	0	0	0	0	0	0	0	0	0	0	0	3766400	0	0	0	0	0	0	0	0	0	0	0	0	0	0	0
0	0	0	0	0	0	0	0	0	0	0	0	0	0	0	0	0	0	0	0	0	0	0	0	0	0	0	0	0	0	0	0	0	0	0	0	0	0	0	0	0	0	0	0	0	0	0	0	0	0
2975500	52100000	0	0	0	7581500	0	3122600	0	0	0	10900000	0	0	11400000	48800000	23100000	330610	5792700	0	0	0	842390	0	346960	0	0	0	1205800	0	0	1266800	5417600	2563400	0	9617800	0	0	0	0	0	0	0	0	0	0	0	0	0	7681200
18000000	11500000	0	0	0	33600000	0	0	0	4283300	0	2862700	0	0	2118200	4275400	0	294860	188670	0	0	0	551120	0	0	0	70217	0	46929	0	0	34724	70088	0	0	0	0	0	0	12800000	0	0	0	0	0	0	0	0	0	0
0	9705700	0	0	0	0	0	0	0	0	0	8640400	0	13500000	9570600	42800000	68300000	0	1617600	0	0	0	0	0	0	0	0	0	1440100	0	2249600	1595100	7125000	11400000	0	0	0	0	0	0	0	0	0	0	0	0	0	0	0	8251600
0	4078500	0	0	0	0	0	0	0	0	0	0	0	0	0	6722800	0	0	453170	0	0	0	0	0	0	0	0	0	0	0	0	0	746980	0	0	0	0	0	0	0	0	0	0	0	0	0	0	0	0	1026900
0	20800000	0	0	0	0	0	0	0	0	0	0	0	0	0	0	0	0	5200200	0	0	0	0	0	0	0	0	0	0	0	0	0	0	0	0	3963900	0	0	0	0	0	0	0	0	0	0	0	0	0	0
0	0	0	0	0	0	0	0	0	6780700	0	79500000	0	0	0	4565900	0	0	0	0	0	0	0	0	0	0	260800	0	3057500	0	0	0	175610	0	0	0	0	0	0	0	0	0	0	0	0	17000000	0	0	0	0
0	12100000	0	0	0	0	0	0	0	0	0	5549900	0	10100000	8759800	0	15300000	0	1518700	0	0	0	0	0	0	0	0	0	693740	0	1261700	1095000	0	1914000	0	0	0	0	0	0	0	0	0	0	0	0	0	0	0	0
2966300	31100000	0	0	0	21100000	0	0	0	0	0	4533400	0	0	6437600	0	0	423760	4438900	0	0	0	3019000	0	0	0	0	0	647630	0	0	919660	0	0	0	6034400	0	0	0	7940700	0	0	0	0	0	0	0	0	0	0
3724600	416000000	15800000	19700000	0	121000000	0	14300000	0	14900000	0	144000000	18600000	157000000	107000000	153000000	85000000	465570	52000000	1970000	2464500	0	15100000	0	1785400	0	1862300	0	18000000	2329100	19600000	13400000	19200000	10600000	0	57400000	11300000	24700000	0	20200000	0	15900000	0	23000000	0	35700000	19200000	24500000	25200000	27900000
0	0	0	0	0	0	0	0	0	0	0	0	0	0	0	10300000	0	0	0	0	0	0	0	0	0	0	0	0	0	0	0	0	641240	0	0	0	0	0	0	0	0	0	0	0	0	0	0	0	0	1567100
0	15200000	0	0	0	0	0	0	0	0	0	20900000	0	80900000	53200000	30200000	34100000	0	1897800	0	0	0	0	0	0	0	0	0	2610300	0	10100000	6648900	3776300	4261700	0	0	0	0	0	0	0	0	0	0	0	0	0	9925700	0	5449900
0	0	0	0	0	0	0	0	0	0	0	8056500	0	3397700	5385400	0	0	0	0	0	0	0	0	0	0	0	0	0	732410	0	308880	489580	0	0	0	0	0	0	0	0	0	0	0	0	0	1726100	0	0	0	0
0	0	0	0	0	0	0	0	0	0	0	3133900	0	0	0	9241600	9016700	0	0	0	0	0	0	0	0	0	0	0	522320	0	0	0	1540300	1502800	0	0	0	0	0	0	0	0	0	0	0	0	0	0	0	0
0	0	0	0	0	0	0	0	0	0	0	0	0	4777500	6146400	0	0	0	0	0	0	0	0	0	0	0	0	0	0	0	176950	227650	0	0	0	0	0	0	0	0	0	0	0	0	0	0	0	0	1190100	0
0	7515400	0	0	0	0	0	0	0	0	0	0	0	0	0	0	0	0	1503100	0	0	0	0	0	0	0	0	0	0	0	0	0	0	0	0	1432100	0	0	0	0	0	0	0	0	0	0	0	0	0	0
0	0	0	0	0	0	0	0	0	0	0	0	0	0	0	0	0	0	0	0	0	0	0	0	0	0	0	0	0	0	0	0	0	0	0	0	0	0	0	0	0	0	0	0	0	0	0	0	0	0
0	0	0	0	0	0	0	0	0	0	0	0	44100000	0	0	0	0	0	0	0	0	0	0	0	0	0	0	0	0	2319300	0	0	0	0	0	0	0	0	0	0	0	0	0	0	0	0	44100000	0	0	0
0	0	0	0	0	0	0	0	0	0	0	0	0	0	0	0	0	0	0	0	0	0	0	0	0	0	0	0	0	0	0	0	0	0	0	0	0	0	0	0	0	0	0	0	0	0	0	0	0	0
0	8152700	0	0	0	0	0	0	0	0	0	0	0	0	0	0	0	0	1164700	0	0	0	0	0	0	0	0	0	0	0	0	0	0	0	0	1553600	0	0	0	0	0	0	0	0	0	0	0	0	0	0
5828500	0	0	0	0	0	0	0	0	0	0	0	0	207000000	144000000	0	0	582850	0	0	0	0	0	0	0	0	0	0	0	0	20700000	14400000	0	0	0	0	0	0	0	0	0	0	0	0	0	0	0	30900000	28000000	0
0	0	0	0	0	0	0	0	0	0	0	0	0	8914800	0	0	0	0	0	0	0	0	0	0	0	0	0	0	0	0	1273500	0	0	0	0	0	0	0	0	0	0	0	0	0	0	0	0	1341900	0	0
20900000	0	15800000	0	0	0	0	0	0	0	0	0	0	0	0	0	0	1610900	0	1216400	0	0	0	0	0	0	0	0	0	0	0	0	0	0	15500000	0	13100000	0	0	0	0	0	0	0	0	0	0	0	0	0
0	0	0	0	0	0	0	0	0	0	0	18000000	7791300	0	0	7245200	0	0	0	0	0	0	0	0	0	0	0	0	690630	299670	0	0	278660	0	0	0	0	0	0	0	0	0	0	0	0	3843600	0	0	0	1110200
0	0	0	0	0	0	0	0	0	0	0	0	0	6598800	6153100	0	0	0	0	0	0	0	0	0	0	0	0	0	0	0	244400	227890	0	0	0	0	0	0	0	0	0	0	0	0	0	0	0	0	1191400	0
0	0	0	0	0	0	0	0	0	0	0	105000000	0	0	0	0	0	0	0	0	0	0	0	0	0	0	0	0	21000000	0	0	0	0	0	0	0	0	0	0	0	0	0	0	0	0	22500000	0	0	0	0
0	0	0	0	0	0	0	0	0	0	0	0	0	0	0	6595100	3958900	0	0	0	0	0	0	0	0	0	0	0	0	0	0	0	1319000	791770	0	0	0	0	0	0	0	0	0	0	0	0	0	0	0	0
10200000	0	19800000	5984700	0	3682400	0	29500000	0	0	0	33700000	0	48900000	80000000	53700000	63600000	1021500	0	1981700	598470	0	368240	0	2949200	0	0	0	3371300	0	4890200	8000700	5365300	6364300	0	0	13000000	0	0	0	0	24500000	0	0	0	7970600	0	6506900	17400000	8604600
0	0	0	0	0	0	0	0	0	0	0	0	0	0	11200000	0	0	0	0	0	0	0	0	0	0	0	0	0	0	0	0	2789300	0	0	0	0	0	0	0	0	0	0	0	0	0	0	0	0	2160400	0
0	0	0	0	0	0	0	0	0	0	0	0	0	11500000	0	12600000	9862100	0	0	0	0	0	0	0	0	0	0	0	0	0	235620	0	257280	201270	0	0	0	0	0	0	0	0	0	0	0	0	0	0	0	0
0	0	0	0	0	0	0	0	0	0	0	0	0	16500000	8583700	67700000	58900000	0	0	0	0	0	0	0	0	0	0	0	0	0	5498500	2861200	22600000	19600000	0	0	0	0	0	0	0	0	0	0	0	0	0	0	0	9871500
0	0	3963200	0	0	0	0	0	0	2589200	0	48500000	1851100	0	0	24400000	16600000	0	0	80881	0	0	0	0	0	0	52841	0	989860	37778	0	0	497090	339070	0	0	0	0	0	0	0	0	0	0	0	9502600	0	0	0	3391500
8653100	0	0	0	0	0	0	0	0	0	0	0	2175500	6473500	9646600	0	0	1236200	0	0	0	0	0	0	0	0	0	0	0	310790	924780	1378100	0	0	0	0	0	0	0	0	0	0	0	0	0	0	0	0	1867900	0
0	0	0	0	0	0	0	0	0	6805400	0	0	0	0	0	0	0	0	0	0	0	0	0	0	0	0	680540	0	0	0	0	0	0	0	0	0	0	0	0	0	0	0	0	6357200	0	0	0	0	0	0
0	0	0	0	0	0	0	0	0	0	0	0	4402600	0	0	0	0	0	0	0	0	0	0	0	0	0	0	0	0	244590	0	0	0	0	0	0	0	0	0	0	0	0	0	0	0	0	4402600	0	0	0
0	0	0	0	0	0	0	0	0	0	0	0	18700000	0	0	0	0	0	0	0	0	0	0	0	0	0	0	0	0	1102700	0	0	0	0	0	0	0	0	0	0	0	0	0	0	0	0	18700000	0	0	0
0	0	0	0	0	0	0	0	0	0	0	0	42300000	0	0	0	0	0	0	0	0	0	0	0	0	0	0	0	0	486620	0	0	0	0	0	0	0	0	0	0	0	0	0	0	0	0	35000000	0	0	0
0	0	0	0	0	0	0	0	0	0	0	0	19700000	0	0	0	0	0	0	0	0	0	0	0	0	0	0	0	0	702030	0	0	0	0	0	0	0	0	0	0	0	0	0	0	0	0	14200000	0	0	0
0	0	0	0	0	0	0	0	0	0	0	0	39400000	0	0	0	0	0	0	0	0	0	0	0	0	0	0	0	0	1514000	0	0	0	0	0	0	0	0	0	0	0	0	0	0	0	0	39400000	0	0	0
0	0	0	0	0	0	0	0	0	0	0	0	6700700	0	0	0	0	0	0	0	0	0	0	0	0	0	0	0	0	279190	0	0	0	0	0	0	0	0	0	0	0	0	0	0	0	0	6700700	0	0	0
0	0	0	0	0	0	0	0	0	0	0	0	33200000	0	0	0	0	0	0	0	0	0	0	0	0	0	0	0	0	1580900	0	0	0	0	0	0	0	0	0	0	0	0	0	0	0	0	33200000	0	0	0
0	0	0	0	0	0	11200000	0	0	0	0	0	1880000000	0	0	0	0	0	0	0	0	0	0	155910	0	0	0	0	0	26100000	0	0	0	0	0	0	0	0	0	0	79700000	0	0	0	0	0	1700000000	0	0	0
0	0	0	0	0	0	0	0	0	0	0	0	11200000	0	0	0	0	0	0	0	0	0	0	0	0	0	0	0	0	744350	0	0	0	0	0	0	0	0	0	0	0	0	0	0	0	0	11200000	0	0	0
0	0	0	0	0	0	0	0	0	0	0	0	6902100	0	0	0	0	0	0	0	0	0	0	0	0	0	0	0	0	140860	0	0	0	0	0	0	0	0	0	0	0	0	0	0	0	0	6902100	0	0	0
0	0	0	0	0	0	0	0	0	0	0	0	2656800	0	0	0	0	0	0	0	0	0	0	0	0	0	0	0	0	53136	0	0	0	0	0	0	0	0	0	0	0	0	0	0	0	0	2656800	0	0	0
0	0	5841000	0	0	0	0	0	0	0	0	6686600	0	98300000	0	5942500	59900000	0	0	182530	0	0	0	0	0	0	0	0	208950	0	3072000	0	185700	1872300	0	0	0	0	0	0	0	0	0	0	0	0	0	0	0	0
0	0	0	0	0	38500000	0	0	0	0	0	0	25400000	0	6053000	0	0	0	0	0	0	0	9631000	0	0	0	0	0	0	6349100	0	1513200	0	0	0	0	0	0	0	17000000	0	0	0	0	0	0	23100000	0	0	0
174000000	925000000	265000000	78500000	132000000	49600000	82000000	607000000	14600000	98400000	24100000	1730000000	178000000	5030000000	3720000000	5130000000	5500000000	14500000	77000000	22100000	6544900	11000000	4134700	6832800	50600000	1219800	8198800	2011700	144000000	14800000	419000000	310000000	427000000	459000000	94800000	156000000	196000000	104000000	426000000	20400000	784000000	617000000	169000000	99900000	180000000	204000000	209000000	551000000	522000000	596000000
0	0	0	0	0	0	0	0	0	0	0	0	42700000	0	0	0	0	0	0	0	0	0	0	0	0	0	0	0	0	2513000	0	0	0	0	0	0	0	0	0	0	0	0	0	0	0	0	42700000	0	0	0
0	0	0	0	0	0	0	0	0	0	0	0	16800000	0	0	0	0	0	0	0	0	0	0	0	0	0	0	0	0	189310	0	0	0	0	0	0	0	0	0	0	0	0	0	0	0	0	16800000	0	0	0
0	0	0	0	0	0	0	0	0	0	0	0	54200000	0	0	0	0	0	0	0	0	0	0	0	0	0	0	0	0	1547800	0	0	0	0	0	0	0	0	0	0	0	0	0	0	0	0	54200000	0	0	0
210000000	2780000000	723000000	13400000	113000000	159000000	6840700	186000000	130000000	57200000	37000000	254000000	553000000	1980000000	382000000	1380000000	1310000000	23400000	309000000	80300000	1483500	12600000	17700000	760080	20600000	14500000	6350100	4115000	28200000	61500000	220000000	42400000	153000000	145000000	0	336000000	0	0	0	0	0	0	0	0	0	0	718000000	0	0	0
0	0	0	0	0	0	0	0	0	0	0	0	4661000	0	0	0	0	0	0	0	0	0	0	0	0	0	0	0	0	423730	0	0	0	0	0	0	0	0	0	0	0	0	0	0	0	0	4661000	0	0	0
32600000	40400000	19400000	3775600	56400000	15900000	0	3563300	0	0	0	43900000	40700000	176000000	149000000	820000000	385000000	1085300	1346900	645500	125850	1881300	529750	0	118780	0	0	0	1462900	1357700	5867900	4969800	27300000	12800000	19000000	8629200	25000000	0	124000000	8145800	0	0	0	0	0	12500000	37300000	28700000	32600000	103000000
0	0	2498300	0	5365200	0	0	0	0	0	0	0	0	11700000	0	11700000	38400000	0	0	83275	0	178840	0	0	0	0	0	0	0	0	390320	0	391380	1279200	0	0	0	0	0	0	0	0	0	0	0	0	0	0	0	0
311000000	24500000	11900000	87100000	66000000	183000000	5299200	7620700	7487000	93600000	109000000	245000000	311000000	82400000	47600000	66900000	213000000	34500000	2721500	1323400	9674400	7338700	20300000	588800	846750	831880	10400000	12200000	27200000	34600000	9150700	5292500	7437100	23700000	199000000	0	0	114000000	138000000	74500000	0	0	0	73200000	478000000	37800000	322000000	7783800	8219700	8784800
0	0	0	0	0	82500000	0	0	0	0	0	26600000	4563800	0	0	0	30100000	0	0	0	0	0	6878100	0	0	0	0	0	2215200	380320	0	0	0	2506200	0	0	0	0	0	0	0	0	0	0	0	0	4563800	0	0	0
36400000	0	0	0	6578000	0	0	0	0	0	9888600	86500000	31100000	43000000	6766400	8689600	37900000	6074200	0	0	0	1096300	0	0	0	0	0	1648100	14400000	5188800	7172800	1127700	1448300	6319800	19300000	0	0	0	0	0	0	0	0	0	31600000	23900000	30700000	0	0	0
78000000	0	6506200	33900000	7418600	445000000	4976400	0	7597000	10600000	98200000	24700000	92000000	0	6566600	0	33900000	15600000	0	1301200	6770100	1483700	89100000	995270	0	1519400	2123900	19600000	4937000	18400000	0	1313300	0	6770300	84500000	0	0	53800000	0	87400000	0	0	0	0	412000000	0	123000000	0	0	0
0	0	0	0	0	0	0	0	0	0	0	0	62000000	0	0	0	15700000	0	0	0	0	0	0	0	0	0	0	0	0	6198800	0	0	0	1568700	0	0	0	0	0	0	0	0	0	0	0	0	62000000	0	0	0
58100000000	309000000	18700000000	127000000	154000000	36900000	57900000	647000000	0	0	297000000	76700000	4010000000	53800000	97700000	518000000	2770000000	1570000000	8356100	505000000	3444400	4161700	998560	1565100	17500000	0	0	8029600	2072000	109000000	1453700	2639700	14000000	74800000	37000000000	64900000	17700000000	129000000	343000000	8827000	212000000	583000000	0	0	1350000000	20700000	3560000000	9445300	23600000	89300000
84500000	2140000000	172000000	237000000	1330000000	1050000000	231000000	132000000	15900000	597000000	147000000	8800000000	30900000000	8910000000	13600000000	8150000000	6110000000	2011400	51000000	4087000	5652100	31700000	25100000	5507700	3135600	378490	14200000	3493900	210000000	735000000	212000000	323000000	194000000	146000000	149000000	346000000	366000000	492000000	3030000000	456000000	1730000000	254000000	201000000	181000000	1240000000	556000000	32700000000	264000000	1250000000	1210000000
0	0	0	0	0	0	0	0	0	0	0	0	17800000	0	0	0	0	0	0	0	0	0	0	0	0	0	0	0	0	2960100	0	0	0	0	0	0	0	0	0	0	0	0	0	0	0	0	17800000	0	0	0
0	0	0	0	0	0	0	0	0	0	0	0	0	0	0	0	0	0	0	0	0	0	0	0	0	0	0	0	0	0	0	0	0	0	0	0	0	0	0	0	0	0	0	0	0	0	0	0	0	0
0	0	0	0	0	0	0	9158800	0	0	0	21100000	0	0	0	106000000	58000000	0	0	0	0	0	0	0	352260	0	0	0	810870	0	0	0	4069000	2230000	0	0	0	0	0	0	0	0	0	0	0	0	0	0	0	0
4949800	0	0	0	15200000	0	0	291000000	2407500	143000000	0	1770000000	62200000	0	0	1860000000	1010000000	170680	0	0	0	523560	0	0	10000000	83018	4934800	0	61100000	2144700	0	0	64000000	34800000	0	0	0	0	35100000	0	0	207000000	0	146000000	0	284000000	57700000	0	0	231000000
0	0	0	0	0	0	0	0	0	0	0	0	70900000	0	0	0	0	0	0	0	0	0	0	0	0	0	0	0	0	1476200	0	0	0	0	0	0	0	0	0	0	0	0	0	0	0	0	70900000	0	0	0
54200000	0	0	0	0	0	0	179000000	0	179000000	0	4300000000	70500000	0	0	137000000	42500000	1747300	0	0	0	0	0	0	5767300	0	5783300	0	139000000	2275200	0	0	4431300	1371000	0	0	0	0	0	0	0	190000000	0	172000000	0	746000000	113000000	0	0	33100000
9232400	0	7437600	8360000	0	17000000	0	68000000	0	32800000	0	1020000000	12600000	0	0	44300000	14400000	318360	0	256470	288280	0	586480	0	2345700	0	1129900	0	35300000	433910	0	0	1526900	494940	0	0	0	0	0	0	0	46900000	0	11500000	0	245000000	0	0	0	5158400
10600000	21100000	49000000	0	63000000	0	0	0	0	0	0	53000000	60400000	265000000	191000000	1180000000	586000000	342540	679160	1579400	0	2031900	0	0	0	0	0	0	1709100	1947300	8557500	6156300	37900000	18900000	10600000	5668100	52000000	0	139000000	0	0	0	0	0	0	12900000	59800000	34300000	31300000	180000000
0	122000000	7259000	0	22400000	0	99300000	0	4066200	0	33400000	0	5240000000	0	8418300	0	0	0	8688500	518500	0	1598900	0	7089400	0	290450	0	2382400	0	374000000	0	601300	0	0	0	17400000	8110200	0	58200000	0	615000000	0	0	0	65900000	0	5300000000	0	0	0
3300000000	1390000000	486000000	130000000	995000000	119000000	145000000	599000000	11800000	236000000	100000000	4580000000	1590000000	14100000000	6840000000	16500000000	10800000000	127000000	53300000	18700000	4990100	38300000	4557600	5575200	23000000	453670	9074000	3862600	176000000	61100000	542000000	263000000	633000000	416000000	784000000	307000000	598000000	244000000	2720000000	54700000	1050000000	496000000	89300000	247000000	521000000	708000000	1690000000	2110000000	1340000000	2430000000
12400000	15000000	15400000	4813000	11500000	2050000	0	0	0	0	0	27000000	19700000	197000000	113000000	529000000	358000000	398850	485180	496590	155260	370910	66128	0	0	0	0	0	872110	636720	6350500	3638400	17100000	11500000	0	4994500	14100000	0	30900000	0	0	0	0	0	0	6374500	19000000	25700000	22000000	76500000
0	0	0	0	0	0	2017200	0	0	0	0	0	61600000	0	0	0	0	0	0	0	0	0	0	118660	0	0	0	0	0	3624500	0	0	0	0	0	0	0	0	0	0	0	0	0	0	0	0	61600000	0	0	0
0	0	0	0	0	0	0	0	0	0	0	0	123000000	0	0	0	0	0	0	0	0	0	0	0	0	0	0	0	0	7239000	0	0	0	0	0	0	0	0	0	0	0	0	0	0	0	0	123000000	0	0	0
0	0	4324500	0	0	0	0	0	0	0	0	0	21500000	0	0	0	0	0	0	139500	0	0	0	0	0	0	0	0	0	692840	0	0	0	0	0	0	0	0	0	0	0	0	0	0	0	0	21500000	0	0	0
20600000	9870700	11600000	24400000	27500000	18300000	5273100	13000000	3969600	13000000	15100000	11100000	21000000	8506200	29400000	52000000	150000000	97415	46781	55166	115610	130350	86899	24991	61528	18813	61596	71610	52608	99362	40314	139100	246330	708830	14200000	0	0	32900000	68000000	7224000	44300000	6402400	0	12000000	49700000	2798200	19700000	0	6699100	8352800
0	0	0	0	0	0	0	0	0	0	0	0	40400000	0	0	0	0	0	0	0	0	0	0	0	0	0	0	0	0	2376500	0	0	0	0	0	0	0	0	0	0	0	0	0	0	0	0	40400000	0	0	0
0	121000000	9618200	39400000	12400000	169000000	134000000	0	25800000	9199000	117000000	0	5480000000	22100000	26700000	0	0	0	6064400	480910	1970900	620120	8427500	6697600	0	1288300	459950	5844200	0	274000000	1103500	1334300	0	0	0	20100000	8355800	52800000	25500000	66400000	911000000	0	169000000	8684200	500000000	0	5470000000	3458500	5368900	0
6266900	7054500	4546700	0	3637100	0	0	0	0	0	0	24200000	5278500	106000000	45400000	55000000	20100000	164920	185640	119650	0	95713	0	0	0	0	0	0	637240	138910	2776300	1194200	1447900	527960	0	0	0	0	0	0	0	0	0	0	0	0	0	16400000	8227600	0
0	0	0	0	0	0	0	0	0	0	0	0	26200000	0	0	0	0	0	0	0	0	0	0	0	0	0	0	0	0	844090	0	0	0	0	0	0	0	0	0	0	0	0	0	0	0	0	26200000	0	0	0
0	0	0	0	0	0	0	0	0	0	0	0	37600000	0	0	0	0	0	0	0	0	0	0	0	0	0	0	0	0	1789400	0	0	0	0	0	0	0	0	0	0	0	0	0	0	0	0	37600000	0	0	0
0	0	0	0	0	0	3163700	0	0	0	0	0	343000000	0	0	0	0	0	0	0	0	0	0	632730	0	0	0	0	0	68600000	0	0	0	0	0	0	0	0	0	0	0	0	0	0	0	0	343000000	0	0	0
5821800	0	22000000	14000000	7451000	5242100	0	3528200	0	0	0	16800000	5279100	0	16900000	30300000	57300000	200750	0	757650	482830	256930	180760	0	121660	0	0	0	579750	182040	0	582390	1043800	1977100	0	0	20300000	20200000	0	0	0	0	0	0	0	4098100	0	0	4151700	3460400
0	0	0	0	0	0	0	0	0	0	0	13700000	13900000	150000000	14700000	6286800	0	0	0	0	0	0	0	0	0	0	0	0	807750	818490	8847900	865730	369810	0	0	0	0	0	0	0	0	0	0	0	0	0	0	22600000	0	0
0	0	0	0	0	0	16700000	0	0	0	0	0	1310000000	0	0	0	0	0	0	0	0	0	0	387360	0	0	0	0	0	30500000	0	0	0	0	0	0	0	0	0	0	0	0	0	0	0	0	1300000000	0	0	0
0	0	0	0	0	0	0	0	0	0	0	0	17300000	0	0	0	0	0	0	0	0	0	0	0	0	0	0	0	0	480130	0	0	0	0	0	0	0	0	0	0	0	0	0	0	0	0	17300000	0	0	0
0	0	0	0	0	28900000	0	0	0	0	0	0	16600000	0	0	0	0	0	0	0	0	0	723150	0	0	0	0	0	0	415440	0	0	0	0	0	0	0	0	0	0	0	0	0	0	0	0	16600000	0	0	0
0	0	0	0	0	0	0	0	0	0	0	0	7423500	0	0	0	0	0	0	0	0	0	0	0	0	0	0	0	0	83410	0	0	0	0	0	0	0	0	0	0	0	0	0	0	0	0	7423500	0	0	0
0	0	0	0	0	0	0	0	0	0	0	0	22000000	0	0	0	0	0	0	0	0	0	0	0	0	0	0	0	0	786970	0	0	0	0	0	0	0	0	0	0	0	0	0	0	0	0	22000000	0	0	0
0	0	0	0	0	8055000	0	0	0	0	0	0	12300000	0	0	0	0	0	0	0	0	0	92586	0	0	0	0	0	0	141070	0	0	0	0	0	0	0	0	0	0	0	0	0	0	0	0	12300000	0	0	0
0	0	0	0	0	0	0	0	0	0	0	0	12200000	0	0	0	0	0	0	0	0	0	0	0	0	0	0	0	0	330080	0	0	0	0	0	0	0	0	0	0	0	0	0	0	0	0	12200000	0	0	0
0	0	0	0	0	0	0	0	0	0	0	0	24400000	0	0	0	0	0	0	0	0	0	0	0	0	0	0	0	0	1436600	0	0	0	0	0	0	0	0	0	0	0	0	0	0	0	0	24400000	0	0	0
0	0	0	0	0	0	0	0	0	0	0	0	189000000	0	0	0	0	0	0	0	0	0	0	0	0	0	0	0	0	12600000	0	0	0	0	0	0	0	0	0	0	0	0	0	0	0	0	187000000	0	0	0
0	0	0	0	0	0	0	0	0	0	0	0	426000000	0	0	0	0	0	0	0	0	0	0	0	0	0	0	0	0	4344500	0	0	0	0	0	0	0	0	0	0	0	0	0	0	0	0	426000000	0	0	0
0	0	0	0	0	0	0	0	0	0	0	0	0	0	0	0	0	0	0	0	0	0	0	0	0	0	0	0	0	0	0	0	0	0	0	0	0	0	0	0	0	0	0	0	0	0	0	0	0	0
0	0	0	0	0	0	0	0	0	0	0	0	8930300	0	0	0	0	0	0	0	0	0	0	0	0	0	0	0	0	235010	0	0	0	0	0	0	0	0	0	0	0	0	0	0	0	0	8930300	0	0	0
0	0	0	0	0	0	3309400	0	0	0	0	0	71500000	0	0	0	0	0	0	0	0	0	0	89444	0	0	0	0	0	1931500	0	0	0	0	0	0	0	0	0	0	0	0	0	0	0	0	71500000	0	0	0
0	0	0	0	0	0	0	0	0	0	0	0	5052300	0	0	0	0	0	0	0	0	0	0	0	0	0	0	0	0	229650	0	0	0	0	0	0	0	0	0	0	0	0	0	0	0	0	5052300	0	0	0
0	0	0	0	0	0	7621900	0	0	0	0	0	202000000	0	0	0	0	0	0	0	0	0	0	762190	0	0	0	0	0	20200000	0	0	0	0	0	0	0	0	0	0	0	0	0	0	0	0	202000000	0	0	0
0	0	0	0	0	0	0	0	0	0	0	0	394000000	0	0	0	0	0	0	0	0	0	0	0	0	0	0	0	0	11300000	0	0	0	0	0	0	0	0	0	0	0	0	0	0	0	0	368000000	0	0	0
0	0	0	0	0	0	0	0	0	0	0	0	488000000	0	0	0	0	0	0	0	0	0	0	0	0	0	0	0	0	27100000	0	0	0	0	0	0	0	0	0	0	0	0	0	0	0	0	478000000	0	0	0
0	5142000	6720900	0	10300000	3798100	11700000	0	0	0	0	0	365000000	0	0	0	0	0	467450	610990	0	932320	345280	1065800	0	0	0	0	0	33200000	0	0	0	0	0	0	6252000	0	21900000	0	0	0	0	0	0	0	359000000	0	0	0
0	0	0	0	0	0	0	0	0	0	0	0	35800000	0	0	0	0	0	0	0	0	0	0	0	0	0	0	0	0	1627900	0	0	0	0	0	0	0	0	0	0	0	0	0	0	0	0	35800000	0	0	0
0	0	0	0	0	0	0	0	0	0	0	0	239000000	0	0	0	0	0	0	0	0	0	0	0	0	0	0	0	0	6124700	0	0	0	0	0	0	0	0	0	0	0	0	0	0	0	0	232000000	0	0	0
0	0	0	3035300	0	9991200	0	0	0	0	0	169000000	0	116000000	143000000	92200000	60400000	0	0	0	121410	0	399650	0	0	0	0	0	6758900	0	4658000	5717500	3686800	2414100	0	0	0	0	0	0	0	0	0	0	0	23600000	0	12700000	20800000	13100000
0	0	0	0	0	0	0	0	0	0	0	0	17700000	0	0	0	0	0	0	0	0	0	0	0	0	0	0	0	0	1108900	0	0	0	0	0	0	0	0	0	0	0	0	0	0	0	0	17700000	0	0	0
0	0	0	0	0	0	8349900	0	0	0	0	0	292000000	0	0	0	0	0	0	0	0	0	0	596420	0	0	0	0	0	20900000	0	0	0	0	0	0	0	0	0	0	76700000	0	0	0	0	0	275000000	0	0	0
5306200	7331200	3792100	0	9537000	0	0	0	0	0	0	12300000	10500000	40800000	22900000	28900000	36500000	76902	106250	54958	0	138220	0	0	0	0	0	0	177780	151530	591240	332050	418190	528480	0	0	0	0	0	0	0	0	0	0	0	0	0	6140900	0	0
0	0	0	0	0	0	0	0	0	0	0	0	0	0	0	0	0	0	0	0	0	0	0	0	0	0	0	0	0	0	0	0	0	0	0	0	0	0	0	0	0	0	0	0	0	0	0	0	0	0
0	0	0	0	0	0	0	0	0	0	0	0	0	0	0	0	0	0	0	0	0	0	0	0	0	0	0	0	0	0	0	0	0	0	0	0	0	0	0	0	0	0	0	0	0	0	0	0	0	0
0	0	0	0	0	0	0	0	0	0	0	0	16100000	0	0	0	0	0	0	0	0	0	0	0	0	0	0	0	0	947360	0	0	0	0	0	0	0	0	0	0	0	0	0	0	0	0	16100000	0	0	0
0	2644400	0	0	0	0	0	2528700	0	0	0	0	4591500	64700000	28700000	49000000	75500000	0	31110	0	0	0	0	0	29750	0	0	0	0	54018	760660	338070	576850	888240	0	0	0	0	0	0	0	0	0	0	0	0	7410200	9012200	4755400	7589900
0	0	0	0	0	0	0	0	0	0	0	0	244000000	0	0	0	0	0	0	0	0	0	0	0	0	0	0	0	0	9768100	0	0	0	0	0	0	0	0	0	0	0	0	0	0	0	0	244000000	0	0	0
0	0	0	0	0	0	0	0	0	0	0	0	3130700	0	0	0	0	0	0	0	0	0	0	0	0	0	0	0	0	149080	0	0	0	0	0	0	0	0	0	0	0	0	0	0	0	0	3130700	0	0	0
0	0	0	0	0	0	0	0	0	0	0	0	123000000	0	0	0	0	0	0	0	0	0	0	0	0	0	0	0	0	2356100	0	0	0	0	0	0	0	0	0	0	0	0	0	0	0	0	110000000	0	0	0
0	0	0	0	0	0	0	0	0	0	0	0	27400000	0	0	0	0	0	0	0	0	0	0	0	0	0	0	0	0	1302700	0	0	0	0	0	0	0	0	0	0	0	0	0	0	0	0	27400000	0	0	0
0	0	0	0	0	0	0	0	0	0	0	0	130000000	0	0	0	0	0	0	0	0	0	0	0	0	0	0	0	0	7631900	0	0	0	0	0	0	0	0	0	0	0	0	0	0	0	0	130000000	0	0	0
0	0	0	0	0	0	0	0	0	0	0	0	17100000	10000000	0	0	0	0	0	0	0	0	0	0	0	0	0	0	0	517260	303930	0	0	0	0	0	0	0	0	0	0	0	0	0	0	0	17100000	0	0	0
0	0	0	0	0	0	0	0	0	0	0	0	0	17900000	11200000	0	0	0	0	0	0	0	0	0	0	0	0	0	0	0	448290	279340	0	0	0	0	0	0	0	0	0	0	0	0	0	0	0	0	2163500	0
0	0	0	0	0	0	0	0	0	0	0	42600000	0	0	0	0	0	0	0	0	0	0	0	0	0	0	0	0	4737400	0	0	0	0	0	0	0	0	0	0	0	0	0	0	0	0	9134900	0	0	0	0
10800000	496000000	48700000	81500000	3150900	651000000	0	64200000	0	149000000	4048700	134000000	48000000	287000000	230000000	294000000	186000000	1349500	62000000	6084500	10200000	393860	81300000	0	8019500	0	18600000	506090	16700000	5994300	35900000	28800000	36700000	23200000	0	69100000	62000000	123000000	0	210000000	0	60000000	0	149000000	0	19700000	67100000	37200000	38500000	34800000
0	5697700	0	0	0	14600000	0	0	0	0	0	0	0	0	0	0	0	0	316540	0	0	0	810940	0	0	0	0	0	0	0	0	0	0	0	0	0	0	0	0	5563000	0	0	0	0	0	0	0	0	0	0
0	19700000	0	0	0	0	0	0	0	0	0	0	0	0	0	0	0	0	1407000	0	0	0	0	0	0	0	0	0	0	0	0	0	0	0	0	3753700	0	0	0	0	0	0	0	0	0	0	0	0	0	0
0	6452000	0	0	0	0	0	0	0	0	0	32600000	0	13800000	24800000	24100000	12000000	0	921710	0	0	0	0	0	0	0	0	0	4661000	0	1974200	3542100	3442600	1714700	0	0	0	0	0	0	0	0	0	0	0	0	0	0	0	0
0	15300000	0	0	0	0	0	0	0	0	0	0	0	0	0	0	0	0	586610	0	0	0	0	0	0	0	0	0	0	0	0	0	0	0	0	2906400	0	0	0	0	0	0	0	0	0	0	0	0	0	0
0	301000000	0	0	0	0	0	0	0	0	0	0	0	0	0	0	0	0	17700000	0	0	0	0	0	0	0	0	0	0	0	0	0	0	0	0	57400000	0	0	0	0	0	0	0	0	0	0	0	0	0	0
0	5520800	0	0	0	0	0	0	0	0	0	0	0	0	0	0	0	0	501890	0	0	0	0	0	0	0	0	0	0	0	0	0	0	0	0	1052100	0	0	0	0	0	0	0	0	0	0	0	0	0	0
0	0	0	0	0	0	0	0	0	0	0	0	0	113000000	0	0	0	0	0	0	0	0	0	0	0	0	0	0	0	0	2054200	0	0	0	0	0	0	0	0	0	0	0	0	0	0	0	0	17000000	0	0
0	17600000	0	0	0	0	0	0	0	0	0	0	0	0	0	0	0	0	605560	0	0	0	0	0	0	0	0	0	0	0	0	0	0	0	0	3346500	0	0	0	0	0	0	0	0	0	0	0	0	0	0
0	10200000	0	0	0	0	0	0	0	0	0	0	0	0	0	0	0	0	463640	0	0	0	0	0	0	0	0	0	0	0	0	0	0	0	0	1943800	0	0	0	0	0	0	0	0	0	0	0	0	0	0
0	9240900	0	0	0	0	0	0	0	0	0	0	0	30500000	18900000	0	0	0	3080300	0	0	0	0	0	0	0	0	0	0	0	10200000	6284800	0	0	0	0	0	0	0	0	0	0	0	0	0	0	0	0	3650800	0
0	0	0	0	0	8159600	0	0	0	0	0	0	0	0	0	0	0	0	0	0	0	0	679960	0	0	0	0	0	0	0	0	0	0	0	0	0	0	0	0	3109600	0	0	0	0	0	0	0	0	0	0
0	0	0	0	0	0	0	0	0	0	0	0	0	0	0	0	0	0	0	0	0	0	0	0	0	0	0	0	0	0	0	0	0	0	0	0	0	0	0	0	0	0	0	0	0	0	0	0	0	0
0	76200000	2465700	0	0	0	0	0	0	0	0	3557900	4362300	12400000	4286600	6119900	0	0	10900000	352250	0	0	0	0	0	0	0	0	508270	623180	1768300	612370	874270	0	0	14200000	0	0	0	0	0	0	0	0	0	0	0	2142600	0	0
0	0	0	0	0	2963300	0	0	0	0	0	0	0	0	0	0	0	0	0	0	0	0	592660	0	0	0	0	0	0	0	0	0	0	0	0	0	0	0	0	1129300	0	0	0	0	0	0	0	0	0	0
0	0	0	0	0	0	0	0	0	0	0	0	0	5729700	0	3507400	10000000	0	0	0	0	0	0	0	0	0	0	0	0	0	954960	0	584560	1667900	0	0	0	0	0	0	0	0	0	0	0	0	0	0	0	0
0	0	0	0	0	0	0	4646800	0	0	0	0	0	0	0	16600000	5642500	0	0	0	0	0	0	0	244570	0	0	0	0	0	0	0	874600	296970	0	0	0	0	0	0	0	0	0	0	0	0	0	0	0	2538200
0	0	0	0	0	0	0	0	0	0	0	0	0	4291700	0	0	0	0	0	0	0	0	0	0	0	0	0	0	0	0	78031	0	0	0	0	0	0	0	0	0	0	0	0	0	0	0	0	646010	0	0
0	3058700	0	0	0	0	0	0	0	0	0	0	0	0	0	0	0	0	509790	0	0	0	0	0	0	0	0	0	0	0	0	0	0	0	0	582880	0	0	0	0	0	0	0	0	0	0	0	0	0	0
4324300	12300000	0	0	0	0	0	0	0	0	0	0	0	0	0	0	0	205920	587210	0	0	0	0	0	0	0	0	0	0	0	0	0	0	0	0	2349900	0	0	0	0	0	0	0	0	0	0	0	0	0	0
0	0	3314300	0	0	0	0	3522000	0	0	0	18200000	0	54200000	14500000	69700000	59300000	0	0	194960	0	0	0	0	207170	0	0	0	1068700	0	3189600	853110	4100800	3489000	0	0	0	0	0	0	0	0	0	0	0	5551000	0	6327300	4770100	9481100
0	15900000	0	0	0	0	0	0	0	0	0	0	0	0	0	0	0	0	338890	0	0	0	0	0	0	0	0	0	0	0	0	0	0	0	0	3035300	0	0	0	0	0	0	0	0	0	0	0	0	0	0
0	6744400	0	0	0	0	0	0	0	0	0	0	0	0	0	0	0	0	354970	0	0	0	0	0	0	0	0	0	0	0	0	0	0	0	0	1285200	0	0	0	0	0	0	0	0	0	0	0	0	0	0
0	69000000	0	0	0	0	0	0	0	0	0	7370900	0	13600000	16500000	0	0	0	5307200	0	0	0	0	0	0	0	0	0	566990	0	1042500	1267900	0	0	0	10800000	0	0	0	0	0	0	0	0	0	0	0	0	5499700	0
0	0	0	0	0	0	0	0	0	0	0	24300000	0	0	68900000	0	0	0	0	0	0	0	0	0	0	0	0	0	551930	0	0	1565900	0	0	0	0	0	0	0	0	0	0	0	0	0	5203000	0	0	0	0
0	0	0	0	0	0	0	0	0	0	0	0	0	6007200	27800000	0	0	0	0	0	0	0	0	0	0	0	0	0	0	0	139700	646380	0	0	0	0	0	0	0	0	0	0	0	0	0	0	0	0	5381800	0
0	0	0	0	0	0	0	0	0	0	0	0	0	0	0	7641700	20100000	0	0	0	0	0	0	0	0	0	0	0	0	0	0	0	694700	1826200	0	0	0	0	0	0	0	0	0	0	0	0	0	0	0	0
0	33600000	0	0	0	0	0	0	0	0	0	0	0	0	0	0	0	0	1398800	0	0	0	0	0	0	0	0	0	0	0	0	0	0	0	0	6397400	0	0	0	0	0	0	0	0	0	0	0	0	0	0
0	0	0	0	0	0	0	0	0	0	0	0	0	0	0	16500000	4333200	0	0	0	0	0	0	0	0	0	0	0	0	0	0	0	459610	120370	0	0	0	0	0	0	0	0	0	0	0	0	0	0	0	2527300
0	9243100	0	0	0	67500000	0	2302500	0	0	0	147000000	0	210000000	182000000	35200000	16700000	0	271860	0	0	0	1984000	0	67722	0	0	0	4312100	0	6171500	5342900	1034400	490580	0	0	0	0	0	14400000	0	0	0	0	0	36100000	0	33000000	38500000	6343200
0	0	0	0	0	0	0	0	0	0	0	0	0	0	58900000	0	15100000	0	0	0	0	0	0	0	0	0	0	0	0	0	0	1052300	0	270470	0	0	0	0	0	0	0	0	0	0	0	0	0	0	10000000	0
0	0	0	0	0	0	0	0	0	0	0	0	0	15000000	2909700	9069800	5007600	0	0	0	0	0	0	0	0	0	0	0	0	0	1154600	223830	697680	385200	0	0	0	0	0	0	0	0	0	0	0	0	0	2259500	0	0
0	17900000	0	0	0	0	0	0	0	0	0	0	0	0	0	0	0	0	280370	0	0	0	0	0	0	0	0	0	0	0	0	0	0	0	0	3419400	0	0	0	0	0	0	0	0	0	0	0	0	0	0
0	202000000	0	0	0	0	0	0	0	0	0	11700000	0	14600000	0	0	0	0	25300000	0	0	0	0	0	0	0	0	0	1468000	0	1821100	0	0	0	0	38500000	0	0	0	0	0	0	0	0	0	0	0	0	0	0
0	26900000	0	0	0	0	0	0	0	0	0	0	0	0	0	3877200	0	0	584010	0	0	0	0	0	0	0	0	0	0	0	0	0	84287	0	0	5119300	0	0	0	0	0	0	0	0	0	0	0	0	0	0
0	24800000	0	0	0	0	0	0	0	0	0	0	0	0	0	45700000	36200000	0	4125800	0	0	0	0	0	0	0	0	0	0	0	0	0	7612900	6037800	0	5420200	0	0	0	0	0	0	0	0	0	0	0	0	0	6870300
0	40300000	0	0	0	0	0	0	0	0	0	0	0	0	0	0	0	0	4479100	0	0	0	0	0	0	0	0	0	0	0	0	0	0	0	0	7682000	0	0	0	0	0	0	0	0	0	0	0	0	0	0
0	13600000	0	0	0	87900000	0	2223300	0	3040000	0	21000000	0	0	27500000	0	0	0	755160	0	0	0	4885000	0	123520	0	168890	0	1167900	0	0	1529300	0	0	0	0	0	0	0	0	0	0	0	0	0	5260400	0	0	4573600	0
12600000	32000000	0	0	0	8503100	0	0	0	0	0	0	6672300	0	0	5231900	0	484310	1232400	0	0	0	327040	0	0	0	0	0	0	256630	0	0	201230	0	0	6106300	0	0	0	0	0	0	0	0	0	0	0	0	0	0
0	0	0	0	0	0	0	0	0	0	0	13400000	0	4940100	6073200	28200000	20100000	0	0	0	0	0	0	0	0	0	0	0	1492100	0	548900	674790	3127800	2234900	0	0	0	0	0	0	0	0	0	0	0	0	0	0	0	3008400
0	15600000	0	0	0	0	0	0	0	0	0	0	0	0	0	0	0	0	622540	0	0	0	0	0	0	0	0	0	0	0	0	0	0	0	0	2965800	0	0	0	0	0	0	0	0	0	0	0	0	0	0
0	0	0	0	0	0	0	0	0	6316500	0	4511500	0	0	0	0	0	0	0	0	0	0	0	0	0	0	485880	0	347040	0	0	0	0	0	0	0	0	0	0	0	0	0	0	0	0	966580	0	0	0	0
0	37100000	0	0	0	0	0	0	0	0	0	0	0	0	0	0	0	0	2473900	0	0	0	0	0	0	0	0	0	0	0	0	0	0	0	0	7071600	0	0	0	0	0	0	0	0	0	0	0	0	0	0
0	0	0	0	0	0	0	0	0	0	0	0	0	0	0	19800000	25400000	0	0	0	0	0	0	0	0	0	0	0	0	0	0	0	945210	1210700	0	0	0	0	0	0	0	0	0	0	0	0	0	0	0	3868500
0	4468600	4044100	0	0	80000000	0	0	0	7899100	0	5111500	0	0	0	0	0	0	446860	404410	0	0	8001000	0	0	0	789910	0	511150	0	0	0	0	0	0	0	0	0	0	30500000	0	0	0	0	0	0	0	0	0	0
0	0	0	0	0	10100000	0	0	0	0	0	0	0	0	0	19800000	0	0	0	0	0	0	201900	0	0	0	0	0	0	0	0	0	396720	0	0	0	0	0	0	0	0	0	0	0	0	0	0	0	0	3029900
0	0	0	0	0	57100000	0	4193500	0	0	0	0	0	6746900	87500000	0	0	0	0	0	0	0	1543200	0	113340	0	0	0	0	0	182350	2364000	0	0	0	0	0	0	0	0	0	0	0	0	0	0	0	0	16900000	0
0	28600000	0	0	0	17400000	0	0	0	0	0	9057000	0	0	3773900	0	0	0	485050	0	0	0	294710	0	0	0	0	0	153510	0	0	63965	0	0	0	5453500	0	0	0	0	0	0	0	0	0	0	0	0	0	0
0	30500000	0	0	0	4387300	0	0	0	0	0	3812000	0	6223500	6141900	23000000	10300000	0	725490	0	0	0	104460	0	0	0	0	0	90762	0	148180	146240	548400	244770	0	3731000	0	0	0	0	0	0	0	0	0	0	0	0	0	5593700
0	12100000	0	0	0	0	0	0	0	0	0	0	0	0	0	0	0	0	2427900	0	0	0	0	0	0	0	0	0	0	0	0	0	0	0	0	2313400	0	0	0	0	0	0	0	0	0	0	0	0	0	0
0	8812700	0	0	0	0	0	0	0	0	0	0	0	0	0	0	0	0	550790	0	0	0	0	0	0	0	0	0	0	0	0	0	0	0	0	1679400	0	0	0	0	0	0	0	0	0	0	0	0	0	0
9522200	8675000	0	0	0	13100000	0	0	0	0	0	0	0	0	0	0	0	340080	309820	0	0	0	468670	0	0	0	0	0	0	0	0	0	0	0	6979400	0	0	0	0	0	0	0	0	0	0	0	0	0	0	0
0	132000000	0	0	0	15700000	0	3993900	0	4270400	0	0	0	25600000	20000000	7173500	6719400	0	18800000	0	0	0	2248500	0	570550	0	610060	0	0	0	3664100	2859400	1024800	959920	0	24600000	0	0	0	6053000	0	0	0	0	0	0	0	4089500	4092400	0
0	82200000	0	0	0	0	0	0	0	0	0	0	0	0	0	0	0	0	11700000	0	0	0	0	0	0	0	0	0	0	0	0	0	0	0	0	15700000	0	0	0	0	0	0	0	0	0	0	0	0	0	0
0	9590300	0	0	0	0	0	0	0	0	0	13500000	0	0	0	6185000	0	0	319680	0	0	0	0	0	0	0	0	0	451250	0	0	0	206170	0	0	0	0	0	0	0	0	0	0	0	0	2900400	0	0	0	0
0	0	0	0	0	0	0	0	0	0	0	16800000	0	0	0	0	0	0	0	0	0	0	0	0	0	0	0	0	399280	0	0	0	0	0	0	0	0	0	0	0	0	0	0	0	0	3592900	0	0	0	0
0	0	0	0	0	0	0	0	0	0	0	0	0	0	0	0	0	0	0	0	0	0	0	0	0	0	0	0	0	0	0	0	0	0	0	0	0	0	0	0	0	0	0	0	0	0	0	0	0	0
0	64700000	0	3879200	0	83900000	0	36100000	0	96600000	0	0	4763100	7777800	13800000	25100000	2635500	0	4316000	0	258610	0	5593500	0	2406200	0	6437200	0	0	317540	518520	921860	1674600	175700	0	13000000	0	0	0	32400000	0	25600000	0	83000000	0	0	0	0	8596100	4188000
0	0	0	0	0	0	0	0	0	0	0	0	0	11700000	4871200	4230100	0	0	0	0	0	0	0	0	0	0	0	0	0	0	143100	59404	51587	0	0	0	0	0	0	0	0	0	0	0	0	0	0	1766300	0	0
0	10100000	0	0	0	0	0	0	0	0	0	0	0	0	0	0	0	0	919060	0	0	0	0	0	0	0	0	0	0	0	0	0	0	0	0	1926500	0	0	0	0	0	0	0	0	0	0	0	0	0	0
0	35700000	0	0	0	0	0	0	0	0	0	0	0	0	0	0	0	0	4457800	0	0	0	0	0	0	0	0	0	0	0	0	0	0	0	0	6796000	0	0	0	0	0	0	0	0	0	0	0	0	0	0
13400000	3510100	0	0	0	12200000	0	7249300	0	0	0	95800000	0	114000000	87700000	85200000	52700000	2680500	702030	0	0	0	2432500	0	1449900	0	0	0	19200000	0	22800000	17500000	17000000	10500000	0	0	0	0	0	0	0	0	0	0	0	13000000	0	10500000	16000000	8879100
0	0	0	0	0	0	0	0	0	0	0	0	0	18200000	0	3732700	5889500	0	0	0	0	0	0	0	0	0	0	0	0	0	2274200	0	466580	736190	0	0	0	0	0	0	0	0	0	0	0	0	0	2738600	0	0
0	36400000	0	0	0	5226700	0	0	0	0	0	0	0	0	0	0	0	0	1733400	0	0	0	248890	0	0	0	0	0	0	0	0	0	0	0	0	6936800	0	0	0	0	0	0	0	0	0	0	0	0	0	0
0	16000000	0	0	0	0	0	0	0	0	0	0	0	0	0	9369000	0	0	728380	0	0	0	0	0	0	0	0	0	0	0	0	0	425860	0	0	0	0	0	0	0	0	0	0	0	0	0	0	0	0	1431000
0	51000000	0	0	0	0	0	0	0	0	0	0	0	0	0	0	0	0	2834600	0	0	0	0	0	0	0	0	0	0	0	0	0	0	0	0	9723200	0	0	0	0	0	0	0	0	0	0	0	0	0	0
0	0	0	0	0	0	0	0	0	0	0	0	0	0	0	24700000	16300000	0	0	0	0	0	0	0	0	0	0	0	0	0	0	0	2056000	1357600	0	0	0	0	0	0	0	0	0	0	0	0	0	0	0	0
0	0	0	0	0	0	0	0	0	0	0	0	0	0	0	3055600	0	0	0	0	0	0	0	0	0	0	0	0	0	0	0	0	339510	0	0	0	0	0	0	0	0	0	0	0	0	0	0	0	0	466720
0	13700000	0	0	0	0	0	0	0	0	0	0	0	0	0	0	0	0	911890	0	0	0	0	0	0	0	0	0	0	0	0	0	0	0	0	2606600	0	0	0	0	0	0	0	0	0	0	0	0	0	0
0	29200000	0	0	0	0	0	0	0	0	0	0	0	0	0	0	0	0	1719100	0	0	0	0	0	0	0	0	0	0	0	0	0	0	0	0	5569300	0	0	0	0	0	0	0	0	0	0	0	0	0	0
5463700	25700000	13600000	6733300	0	24200000	0	16200000	0	12300000	0	34100000	6764900	42800000	35600000	31300000	36300000	273190	1286600	682430	336670	0	1207900	0	810420	0	613250	0	1703200	338240	2139300	1778700	1566400	1814200	0	5255400	11500000	0	0	7101500	0	14000000	0	11200000	0	8336200	0	5539200	6186900	5462500
0	1939200	0	0	0	14400000	0	0	0	0	0	0	0	14600000	9217600	17200000	5370400	0	323200	0	0	0	2403000	0	0	0	0	0	0	0	2437300	1536300	2863200	895070	0	0	0	0	0	6004700	0	0	0	0	0	0	0	1492700	2803500	1803900
0	92300000	0	0	0	0	0	0	0	0	0	0	0	0	0	0	0	0	11500000	0	0	0	0	0	0	0	0	0	0	0	0	0	0	0	0	17600000	0	0	0	0	0	0	0	0	0	0	0	0	0	0
0	0	0	0	0	0	0	0	0	0	0	0	0	6669300	0	21400000	5525500	0	0	0	0	0	0	0	0	0	0	0	0	0	370520	0	1186600	306970	0	0	0	0	0	0	0	0	0	0	0	0	0	0	0	3262500
0	78500000	0	0	0	7121700	0	0	0	0	0	2291500	0	21200000	15700000	28700000	10200000	0	2707400	0	0	0	245580	0	0	0	0	0	79018	0	730790	540780	990400	350040	0	9394500	0	0	0	0	0	0	0	0	0	0	0	5080900	4896100	6204300
0	0	0	0	0	0	0	0	0	0	0	0	0	9902200	0	0	0	0	0	0	0	0	0	0	0	0	0	0	0	0	2475600	0	0	0	0	0	0	0	0	0	0	0	0	0	0	0	0	1490500	0	0
0	0	0	0	0	0	0	0	0	0	0	12000000	0	11200000	0	4981300	0	0	0	0	0	0	0	0	0	0	0	0	478500	0	446860	0	199250	0	0	0	0	0	0	0	0	0	0	0	0	0	0	0	0	760870
0	4787500	0	0	0	0	0	0	0	0	0	0	0	0	0	0	0	0	122760	0	0	0	0	0	0	0	0	0	0	0	0	0	0	0	0	912310	0	0	0	0	0	0	0	0	0	0	0	0	0	0
0	0	0	0	0	6315500	0	0	0	0	0	0	0	0	0	23200000	5737000	0	0	0	0	0	631550	0	0	0	0	0	0	0	0	0	2322900	573700	0	0	0	0	0	0	0	0	0	0	0	0	0	0	0	3548100
0	54800000	0	0	0	0	0	0	0	0	0	0	0	2655400	0	0	0	0	1074700	0	0	0	0	0	0	0	0	0	0	0	52067	0	0	0	0	10400000	0	0	0	0	0	0	0	0	0	0	0	0	0	0
0	9539400	0	0	0	0	0	0	0	0	0	0	0	0	8289000	0	0	0	454260	0	0	0	0	0	0	0	0	0	0	0	0	394710	0	0	0	1817800	0	0	0	0	0	0	0	0	0	0	0	0	0	0
41400000	125000000	7997700	7377300	0	402000000	0	6502400	0	29500000	0	181000000	11100000	130000000	108000000	173000000	131000000	3765300	11400000	727060	670660	0	36600000	0	591130	0	2680200	0	16400000	1010700	11800000	9862800	15700000	11900000	42900000	23200000	0	15400000	0	78700000	0	15400000	0	31800000	0	29600000	17200000	21300000	22600000	29500000
0	22100000	0	0	0	0	0	0	0	0	0	0	0	0	0	0	0	0	1699400	0	0	0	0	0	0	0	0	0	0	0	0	0	0	0	0	4210000	0	0	0	0	0	0	0	0	0	0	0	0	0	0
0	17200000	0	0	0	0	0	0	0	0	0	23900000	0	33500000	0	97600000	50600000	0	747690	0	0	0	0	0	0	0	0	0	1037100	0	1456500	0	4244100	2199900	0	6142800	0	0	0	0	0	0	0	0	0	5873700	0	6989200	0	11000000
0	80700000	0	0	0	0	0	0	0	0	0	0	0	5087900	0	0	0	0	4249500	0	0	0	0	0	0	0	0	0	0	0	267790	0	0	0	0	15400000	0	0	0	0	0	0	0	0	0	0	0	0	0	0
0	0	0	0	0	21000000	0	0	0	0	0	0	0	0	0	0	0	0	0	0	0	0	599790	0	0	0	0	0	0	0	0	0	0	0	0	0	0	0	0	8000300	0	0	0	0	0	0	0	0	0	0
0	4958900	0	0	0	0	0	0	0	0	0	0	0	0	0	0	0	0	619860	0	0	0	0	0	0	0	0	0	0	0	0	0	0	0	0	944980	0	0	0	0	0	0	0	0	0	0	0	0	0	0
0	0	0	0	0	0	0	0	0	0	0	8214400	0	52700000	27800000	14300000	12300000	0	0	0	0	0	0	0	0	0	0	0	1173500	0	7532300	3974500	2036600	1755900	0	0	0	0	0	0	0	0	0	0	0	0	0	7919600	5404200	0
0	15900000	0	0	0	0	0	0	0	0	0	0	0	0	0	0	0	0	1588300	0	0	0	0	0	0	0	0	0	0	0	0	0	0	0	0	3026800	0	0	0	0	0	0	0	0	0	0	0	0	0	0
0	43100000	2874400	1905400	0	3236300	0	34800000	0	2638700	0	8116400	0	143000000	33400000	364000000	294000000	0	14400000	958120	635130	0	1078800	0	11600000	0	879560	0	2705500	0	47800000	11100000	121000000	98000000	0	12800000	0	0	0	0	0	0	0	0	0	0	0	0	0	49100000
0	107000000	0	0	0	0	0	0	0	0	0	0	0	0	0	0	0	0	7648500	0	0	0	0	0	0	0	0	0	0	0	0	0	0	0	0	20400000	0	0	0	0	0	0	0	0	0	0	0	0	0	0
0	12600000	0	0	0	0	0	0	0	0	0	0	0	0	0	0	0	0	739460	0	0	0	0	0	0	0	0	0	0	0	0	0	0	0	0	2395500	0	0	0	0	0	0	0	0	0	0	0	0	0	0
0	0	0	0	0	0	0	0	0	0	0	0	0	3114300	0	0	0	0	0	0	0	0	0	0	0	0	0	0	0	0	622860	0	0	0	0	0	0	0	0	0	0	0	0	0	0	0	0	468790	0	0
0	10600000	0	0	0	5957800	0	0	0	0	0	7727800	0	6234500	6448100	15100000	5243900	0	959450	0	0	0	541620	0	0	0	0	0	702530	0	566770	586190	1375800	476720	0	0	0	0	0	0	0	0	0	0	0	0	0	0	0	2311600
0	10900000	0	0	0	0	0	0	0	0	0	0	0	0	0	0	0	0	455200	0	0	0	0	0	0	0	0	0	0	0	0	0	0	0	0	2081900	0	0	0	0	0	0	0	0	0	0	0	0	0	0
0	13400000	0	0	0	0	0	0	0	0	0	5231100	0	0	0	15900000	0	0	1338500	0	0	0	0	0	0	0	0	0	523110	0	0	0	1594900	0	0	2791400	0	0	0	0	0	0	0	0	0	0	0	0	0	2195300
0	69800000	0	0	0	0	0	0	0	0	0	3202100	0	0	4528900	0	0	0	1744300	0	0	0	0	0	0	0	0	0	80054	0	0	113220	0	0	0	13300000	0	0	0	0	0	0	0	0	0	0	0	0	0	0
0	0	0	0	0	4930000	0	4541800	0	0	0	110000000	0	85500000	48300000	97400000	93500000	0	0	0	0	0	379230	0	349370	0	0	0	8426200	0	6578900	3715500	7494500	7193100	0	0	0	0	0	0	0	0	0	0	0	23500000	0	13600000	0	16600000
0	0	0	0	0	0	0	0	0	0	0	0	0	0	0	5037400	0	0	0	0	0	0	0	0	0	0	0	0	0	0	0	0	559710	0	0	0	0	0	0	0	0	0	0	0	0	0	0	0	0	769430
0	0	0	0	0	0	0	0	0	0	0	0	0	0	5544400	0	0	0	0	0	0	0	0	0	0	0	0	0	0	0	0	924070	0	0	0	0	0	0	0	0	0	0	0	0	0	0	0	0	1073600	0
0	18100000	0	0	0	0	0	0	0	0	0	0	0	0	0	0	0	0	1294400	0	0	0	0	0	0	0	0	0	0	0	0	0	0	0	0	3453400	0	0	0	0	0	0	0	0	0	0	0	0	0	0
0	0	0	0	0	15100000	0	0	0	0	0	0	0	0	0	0	0	0	0	0	0	0	941150	0	0	0	0	0	0	0	0	0	0	0	0	0	0	0	0	5738800	0	0	0	0	0	0	0	0	0	0
12700000	0	0	0	0	3857000	0	0	0	0	0	0	0	67400000	52700000	0	0	576660	0	0	0	0	175320	0	0	0	0	0	0	0	3065000	2393600	0	0	14300000	0	0	0	0	0	0	0	0	0	0	0	0	6915600	8448000	0
0	0	0	0	0	0	0	0	0	0	0	0	0	11900000	25600000	6485900	6926700	0	0	0	0	0	0	0	0	0	0	0	0	0	1489000	3196300	810740	865840	0	0	0	0	0	0	0	0	0	0	0	0	0	0	4951300	0
0	0	0	0	0	14400000	0	0	0	0	0	0	0	0	0	7587700	6378500	0	0	0	0	0	2052900	0	0	0	0	0	0	0	0	0	1084000	911210	0	0	0	0	0	0	0	0	0	0	0	0	0	0	0	0
0	0	0	0	0	0	0	5302100	0	0	0	8553600	4115900	0	0	5694700	7709300	0	0	0	0	0	0	0	1325500	0	0	0	2138400	1029000	0	0	1423700	1927300	0	0	0	0	0	0	0	0	0	0	0	0	0	0	0	0
0	0	0	0	0	0	0	0	0	0	0	0	0	0	0	35200000	27200000	0	0	0	0	0	0	0	0	0	0	0	0	0	0	0	7049400	5432300	0	0	0	0	0	0	0	0	0	0	0	0	0	0	0	4872600
0	0	0	0	0	0	0	0	0	0	0	0	0	0	8352200	0	0	0	0	0	0	0	0	0	0	0	0	0	0	0	0	759290	0	0	0	0	0	0	0	0	0	0	0	0	0	0	0	0	1617200	0
10700000	0	0	2866200	0	0	0	49000000	0	35100000	5822500	23300000	6515800	0	0	15900000	0	669410	0	0	179140	0	0	0	3063500	0	2193100	363900	1458400	407240	0	0	996150	0	0	0	0	0	0	0	0	34500000	0	0	0	8796400	0	0	0	0
0	5864900	0	0	0	0	0	0	0	0	0	0	0	0	0	6769100	3026000	0	1955000	0	0	0	0	0	0	0	0	0	0	0	0	0	2256400	1008700	0	1117600	0	0	0	0	0	0	0	0	0	0	0	0	0	0
0	16900000	0	0	0	0	0	0	0	0	0	0	0	0	0	0	0	0	3370100	0	0	0	0	0	0	0	0	0	0	0	0	0	0	0	0	3211000	0	0	0	0	0	0	0	0	0	0	0	0	0	0
7669400	0	6714300	0	0	0	0	0	0	0	0	0	0	19200000	36000000	0	0	852150	0	746030	0	0	0	0	0	0	0	0	0	0	2136300	4001000	0	0	5639300	0	5627700	0	0	0	0	0	0	0	0	0	0	0	0	0
0	0	0	0	0	0	0	0	0	0	0	0	0	0	0	20200000	4385200	0	0	0	0	0	0	0	0	0	0	0	0	0	0	0	366390	79731	0	0	0	0	0	0	0	0	0	0	0	0	0	0	0	3078000
0	18000000	0	0	0	0	0	0	0	0	0	0	3218500	0	0	0	0	0	998330	0	0	0	0	0	0	0	0	0	0	178810	0	0	0	0	0	3424400	0	0	0	0	0	0	0	0	0	0	0	0	0	0
0	0	0	0	0	14700000	0	0	0	0	0	0	0	0	0	3595900	0	0	0	0	0	0	772340	0	0	0	0	0	0	0	0	0	189260	0	0	0	0	0	0	5592500	0	0	0	0	0	0	0	0	0	0
5142000	0	0	0	0	10300000	0	0	0	0	0	3924300	0	0	0	0	0	183640	0	0	0	0	367340	0	0	0	0	0	140150	0	0	0	0	0	0	0	0	0	0	3919800	0	0	0	0	0	0	0	0	0	0
8348400	98800000	29700000	7693600	0	84500000	0	0	0	16700000	0	165000000	11700000	139000000	111000000	538000000	285000000	439390	5199400	1562700	404930	0	4448000	0	0	0	880880	0	8700800	618160	7322100	5867000	28300000	15000000	0	21300000	34400000	0	0	40300000	0	0	0	18500000	0	35700000	0	18000000	18800000	69600000
12800000	0	53100000	15100000	3188500	42400000	0	0	0	28100000	0	88500000	94400000	80800000	51900000	57900000	0	273000	0	1130400	320450	67841	902860	0	0	0	598050	0	1882900	2009300	1718800	1103400	1231800	0	0	0	41000000	17800000	0	0	0	0	0	26400000	0	12500000	83600000	24600000	0	16800000
168000000	0	127000000	0	0	0	0	0	0	0	0	0	4852200	0	0	0	0	5797000	0	4393700	0	0	0	0	0	0	0	0	0	167320	0	0	0	0	105000000	0	125000000	0	0	0	0	0	0	0	0	0	0	0	0	0
0	0	0	0	0	0	0	0	0	0	0	0	0	11600000	8197900	0	0	0	0	0	0	0	0	0	0	0	0	0	0	0	2896700	2049500	0	0	0	0	0	0	0	0	0	0	0	0	0	0	0	0	1587400	0
0	54500000	0	0	0	0	0	0	0	0	0	0	0	0	0	0	0	0	1090200	0	0	0	0	0	0	0	0	0	0	0	0	0	0	0	0	10400000	0	0	0	0	0	0	0	0	0	0	0	0	0	0
0	8181900	0	0	0	6136700	0	0	0	0	0	0	0	38500000	91100000	44400000	18300000	0	481290	0	0	0	360980	0	0	0	0	0	0	0	2265800	5361200	2610400	1075100	0	0	0	0	0	0	0	0	0	0	0	0	0	8206800	9522700	8136300
13900000	0	3657000	3938000	0	419000000	0	2725100	0	5339100	0	148000000	10600000	113000000	120000000	112000000	110000000	2780600	0	731400	787590	0	83800000	0	545010	0	1067800	0	29600000	2120300	22700000	23900000	22400000	22000000	0	0	0	0	0	131000000	0	0	0	0	0	29000000	20500000	34700000	26600000	17100000
0	0	0	0	0	0	0	0	0	0	0	0	0	0	0	20800000	10700000	0	0	0	0	0	0	0	0	0	0	0	0	0	0	0	799990	411340	0	0	0	0	0	0	0	0	0	0	0	0	0	0	0	3177000
6304700	0	3691200	0	0	7361600	0	0	0	0	0	0	9649300	0	0	0	0	525390	0	307600	0	0	613460	0	0	0	0	0	0	804110	0	0	0	0	0	0	0	0	0	0	0	0	0	0	0	0	9649300	0	0	0
0	10700000	0	0	0	0	0	0	0	4203000	0	0	0	4918000	9574300	0	0	0	1790100	0	0	0	0	0	0	0	700500	0	0	0	819670	1595700	0	0	0	0	0	0	0	0	0	0	0	0	0	0	0	0	1853900	0
8240400	813000000	47700000	14300000	0	68400000	0	15100000	0	32300000	0	319000000	6749100	409000000	406000000	458000000	269000000	549360	54200000	3181400	956130	0	4557600	0	1009300	0	2153300	0	21300000	449940	27300000	27100000	30600000	17900000	0	127000000	40900000	24400000	0	34200000	0	15200000	0	41000000	0	56300000	0	55300000	63100000	68000000
0	33000000	0	0	0	7691300	0	0	0	0	0	0	0	0	0	0	0	0	2357400	0	0	0	549380	0	0	0	0	0	0	0	0	0	0	0	0	0	0	0	0	2931200	0	0	0	0	0	0	0	0	0	0
0	0	2495600	0	0	70200000	0	0	0	4747300	0	40900000	12200000	38300000	21300000	32800000	32100000	0	0	356520	0	0	10000000	0	0	0	678190	0	5839400	1749800	5466700	3036000	4691000	4586100	0	0	0	0	0	0	0	0	0	0	0	0	0	4807200	5628500	4877800
0	0	0	0	0	6790900	0	0	0	0	0	0	0	0	0	0	0	0	0	0	0	0	399470	0	0	0	0	0	0	0	0	0	0	0	0	0	0	0	0	2588000	0	0	0	0	0	0	0	0	0	0
0	0	30000000	0	0	0	0	0	0	0	0	0	0	0	0	0	0	0	0	206840	0	0	0	0	0	0	0	0	0	0	0	0	0	0	0	0	25200000	0	0	0	0	0	0	0	0	0	0	0	0	0
0	12000000	0	0	0	0	0	0	0	0	0	0	0	9617900	8416000	0	0	0	2001500	0	0	0	0	0	0	0	0	0	0	0	1603000	1402700	0	0	0	0	0	0	0	0	0	0	0	0	0	0	0	0	1629600	0
0	7720500	0	0	0	16400000	0	0	0	0	0	0	0	0	0	0	0	0	386020	0	0	0	821650	0	0	0	0	0	0	0	0	0	0	0	0	0	0	0	0	6262700	0	0	0	0	0	0	0	0	0	0
38700000	0	0	0	0	45600000	0	0	0	15800000	0	23900000	2812500	66300000	73700000	0	0	2582000	0	0	0	0	3041000	0	0	0	1051700	0	1593500	187500	4420500	4916500	0	0	30400000	0	0	0	0	0	0	0	0	20000000	0	7833000	0	6350600	7913700	0
0	0	0	0	14100000	0	2800400	0	0	0	19000000	0	0	0	0	0	0	0	0	0	0	881600	0	175030	0	0	0	1189500	0	0	0	0	0	0	0	0	0	0	0	0	0	0	0	0	78300000	0	0	0	0	0
0	0	0	0	0	5041800	0	0	0	0	0	0	0	0	0	0	0	0	0	0	0	0	560200	0	0	0	0	0	0	0	0	0	0	0	0	0	0	0	0	1921500	0	0	0	0	0	0	0	0	0	0
0	11200000	0	0	0	0	0	0	0	0	0	0	0	20800000	8828600	14900000	0	0	698480	0	0	0	0	0	0	0	0	0	0	0	1302700	551790	932470	0	0	2246500	0	0	0	0	0	0	0	0	0	0	0	2501700	2111100	2396000
0	0	0	0	0	0	0	0	0	0	0	93400000	0	0	0	0	0	0	0	0	0	0	0	0	0	0	0	0	2122000	0	0	0	0	0	0	0	0	0	0	0	0	0	0	0	0	20000000	0	0	0	0
0	0	0	0	0	0	0	0	0	0	0	0	0	10400000	0	0	15300000	0	0	0	0	0	0	0	0	0	0	0	0	0	3459200	0	0	5107900	0	0	0	0	0	0	0	0	0	0	0	0	0	0	0	0
0	254000000	0	0	0	15400000	0	0	0	0	0	6391800	0	0	0	6879400	0	0	9062100	0	0	0	548810	0	0	0	0	0	228280	0	0	0	245690	0	0	0	0	0	0	0	0	0	0	0	0	0	0	0	0	1050800
0	0	0	0	0	0	0	0	0	0	0	0	0	0	0	4132200	5265300	0	0	0	0	0	0	0	0	0	0	0	0	0	0	0	344350	438770	0	0	0	0	0	0	0	0	0	0	0	0	0	0	0	0
0	0	0	0	0	0	0	0	0	0	0	0	0	0	0	0	0	0	0	0	0	0	0	0	0	0	0	0	0	0	0	0	0	0	0	0	0	0	0	0	0	0	0	0	0	0	0	0	0	0
0	28500000	0	0	0	8689100	0	0	0	8024000	0	0	0	4557900	27400000	0	0	0	1583100	0	0	0	482730	0	0	0	445780	0	0	0	253220	1523800	0	0	0	5544000	0	0	0	0	0	0	0	6815800	0	0	0	0	3328500	0
0	29000000	0	0	0	0	0	0	0	0	0	0	0	0	0	0	0	0	4833600	0	0	0	0	0	0	0	0	0	0	0	0	0	0	0	0	5526700	0	0	0	0	0	0	0	0	0	0	0	0	0	0
0	8714900	0	0	0	0	0	0	0	0	0	0	0	0	0	0	0	0	198070	0	0	0	0	0	0	0	0	0	0	0	0	0	0	0	0	1660700	0	0	0	0	0	0	0	0	0	0	0	0	0	0
0	9064700	0	0	0	0	0	0	0	0	0	14400000	0	3932700	0	3228100	0	0	3021600	0	0	0	0	0	0	0	0	0	4812900	0	1310900	0	1076000	0	0	0	0	0	0	0	0	0	0	0	0	3093400	0	0	0	0
0	0	8665200	4093400	0	0	0	10500000	0	7050000	0	27100000	0	0	0	27600000	27200000	0	0	176840	83539	0	0	0	214740	0	143880	0	553110	0	0	0	563600	554100	0	0	0	0	0	0	0	0	0	0	0	0	0	0	0	0
0	10400000	0	0	0	0	0	0	0	0	0	0	0	0	0	0	0	0	254160	0	0	0	0	0	0	0	0	0	0	0	0	0	0	0	0	1985800	0	0	0	0	0	0	0	0	0	0	0	0	0	0
0	19100000	0	0	0	21400000	0	3423400	0	10800000	0	7267500	0	72700000	179000000	0	0	0	763970	0	0	0	856490	0	136940	0	430280	0	290700	0	2906000	7175700	0	0	0	4476300	0	0	0	0	0	0	0	0	0	0	0	11300000	33500000	0
0	27600000	4013400	16000000	0	29600000	0	0	0	2184200	0	47400000	0	0	0	0	0	0	1724900	250840	997280	0	1850400	0	0	0	136520	0	2964400	0	0	0	0	0	0	5732700	0	0	0	14300000	0	0	0	0	0	6667000	0	0	0	0
0	31600000	0	0	0	0	0	0	0	0	0	0	0	0	0	0	0	0	1505300	0	0	0	0	0	0	0	0	0	0	0	0	0	0	0	0	6024000	0	0	0	0	0	0	0	0	0	0	0	0	0	0
0	5141000	0	0	0	0	0	0	0	0	0	0	0	0	0	0	0	0	642620	0	0	0	0	0	0	0	0	0	0	0	0	0	0	0	0	979670	0	0	0	0	0	0	0	0	0	0	0	0	0	0
0	4948600	0	0	0	5501400	0	0	0	0	0	7825200	0	6120700	5270200	9097900	9166400	0	176740	0	0	0	196480	0	0	0	0	0	279470	0	218600	188220	324920	327370	0	0	0	0	0	0	0	0	0	0	0	0	0	0	0	0
0	5546400	0	0	0	0	0	0	0	0	0	8835500	0	54200000	28200000	0	6028200	0	241150	0	0	0	0	0	0	0	0	0	384150	0	2354500	1224600	0	262100	0	0	0	0	0	0	0	0	0	0	0	0	0	7798600	5806400	0
0	8589000	0	0	0	0	0	0	0	0	0	0	0	0	0	0	0	0	572600	0	0	0	0	0	0	0	0	0	0	0	0	0	0	0	0	1636700	0	0	0	0	0	0	0	0	0	0	0	0	0	0
66200000	180000000	0	0	0	0	0	0	0	0	0	176000000	0	33000000	14000000	291000000	44600000	16500000	45000000	0	0	0	0	0	0	0	0	0	44000000	0	8261100	3505400	72600000	11100000	44600000	35600000	0	0	0	0	0	0	0	0	0	38700000	0	4875400	0	45700000
0	0	0	12000000	0	25200000	0	0	0	0	0	4718600	0	0	5323500	6253300	0	0	0	0	375600	0	785950	0	0	0	0	0	147460	0	0	166360	195420	0	0	0	0	0	0	9584900	0	0	0	0	0	0	0	0	0	0
0	0	0	0	0	15900000	0	10200000	0	0	0	0	0	61800000	68400000	0	0	0	0	0	0	0	1770100	0	1129800	0	0	0	0	0	6862100	7595000	0	0	0	0	0	0	0	0	0	0	0	0	0	0	0	0	13200000	0
0	13800000	0	0	0	0	0	0	0	0	0	0	0	0	0	0	0	0	550180	0	0	0	0	0	0	0	0	0	0	0	0	0	0	0	0	2621100	0	0	0	0	0	0	0	0	0	0	0	0	0	0
0	7906900	0	0	0	0	0	0	0	0	0	0	0	0	0	9186900	8971100	0	718810	0	0	0	0	0	0	0	0	0	0	0	0	0	835180	815550	0	0	0	0	0	0	0	0	0	0	0	0	0	0	0	0
0	0	0	0	0	0	0	0	0	0	0	0	0	172000000	6247400	0	0	0	0	0	0	0	0	0	0	0	0	0	0	0	57300000	2082500	0	0	0	0	0	0	0	0	0	0	0	0	0	0	0	0	1209700	0
0	0	0	0	0	0	0	0	0	0	0	0	0	0	0	55700000	33800000	0	0	0	0	0	0	0	0	0	0	0	0	0	0	0	6957200	4229700	0	0	0	0	0	0	0	0	0	0	0	0	0	0	0	0
0	0	0	0	0	0	0	0	0	0	0	0	0	0	0	0	8990900	0	0	0	0	0	0	0	0	0	0	0	0	0	0	0	0	310030	0	0	0	0	0	0	0	0	0	0	0	0	0	0	0	0
0	0	0	0	0	0	0	0	0	0	0	0	0	0	0	12900000	5629500	0	0	0	0	0	0	0	0	0	0	0	0	0	0	0	2588800	1125900	0	0	0	0	0	0	0	0	0	0	0	0	0	0	0	1977100
0	0	0	0	0	0	0	0	0	0	0	0	0	0	0	2438000	2145800	0	0	0	0	0	0	0	0	0	0	0	0	0	0	0	221640	195070	0	0	0	0	0	0	0	0	0	0	0	0	0	0	0	0
11700000	0	0	1574900	0	307000000	0	7065600	0	2110800	0	92800000	0	53300000	28000000	77000000	54100000	971690	0	0	131240	0	25600000	0	588800	0	175900	0	7729300	0	4444900	2332400	6420600	4510700	0	0	0	0	0	58300000	0	20400000	0	0	0	13600000	0	18700000	16400000	24700000
0	0	0	0	0	0	0	2331700	0	0	0	7267600	0	65800000	28600000	52300000	67800000	0	0	0	0	0	0	0	291460	0	0	0	908450	0	8229000	3574100	6543400	8471000	0	0	0	0	0	0	0	0	0	0	0	0	0	9103600	6975000	8201800
0	14900000	0	0	0	0	0	0	0	0	0	0	0	0	0	48900000	61400000	0	1655100	0	0	0	0	0	0	0	0	0	0	0	0	0	5433600	6826100	0	0	0	0	0	0	0	0	0	0	0	0	0	0	0	8362100
0	0	0	0	0	0	0	0	0	0	0	15500000	0	9294200	22400000	14300000	14800000	0	0	0	0	0	0	0	0	0	0	0	965960	0	580890	1397700	894410	927730	0	0	0	0	0	0	0	0	0	0	0	2744600	0	1894500	3672000	2859800
55500000	0	83400000	0	10600000	0	0	0	0	0	0	0	0	0	0	0	0	3961200	0	5955800	0	755680	0	0	0	0	0	0	0	0	0	0	0	0	33200000	0	45700000	0	31800000	0	0	0	0	0	0	0	0	0	0	0
0	0	0	0	0	0	0	0	0	0	0	0	0	26400000	0	0	0	0	0	0	0	0	0	0	0	0	0	0	0	0	26400000	0	0	0	0	0	0	0	0	0	0	0	0	0	0	0	0	3966700	0	0
0	386000000	16100000	8869800	0	44200000	0	0	0	12600000	0	189000000	8448600	565000000	360000000	374000000	290000000	0	64300000	2689300	1478300	0	7366100	0	0	0	2104200	0	31600000	1408100	94100000	60000000	62300000	48300000	0	64400000	15000000	14400000	0	11600000	0	0	0	14600000	0	36900000	10700000	76200000	62500000	51400000
0	0	0	0	0	0	0	0	0	0	0	0	0	22800000	0	0	0	0	0	0	0	0	0	0	0	0	0	0	0	0	3260300	0	0	0	0	0	0	0	0	0	0	0	0	0	0	0	0	3435300	0	0
0	0	0	0	0	13100000	0	0	0	0	0	0	0	4001900	2232000	9106500	6250300	0	0	0	0	0	2178200	0	0	0	0	0	0	0	666980	372000	1517700	1041700	0	0	0	0	0	0	0	0	0	0	0	0	0	0	0	0
0	0	0	0	0	0	0	0	0	0	0	0	0	0	0	17300000	6280000	0	0	0	0	0	0	0	0	0	0	0	0	0	0	0	1017400	369410	0	0	0	0	0	0	0	0	0	0	0	0	0	0	0	2641700
0	0	0	0	0	0	0	0	0	0	0	21200000	0	55300000	40600000	39300000	30900000	0	0	0	0	0	0	0	0	0	0	0	1764900	0	4605800	3386200	3275200	2575700	0	0	0	0	0	0	0	0	0	0	0	0	0	7661200	8018600	6162600
0	0	0	0	0	39300000	0	0	0	0	0	0	0	24800000	34900000	0	0	0	0	0	0	0	1190100	0	0	0	0	0	0	0	751280	1056700	0	0	0	0	0	0	0	0	0	0	0	0	0	0	0	0	6751800	0
3965100	0	0	0	0	20700000	0	0	0	0	0	0	0	0	25900000	15500000	0	146850	0	0	0	0	767310	0	0	0	0	0	0	0	0	958650	573310	0	0	0	0	0	0	7895500	0	0	0	0	0	0	0	0	0	0
33600000	0	0	0	0	10800000	0	0	0	0	0	12500000	0	10900000	0	0	0	4799900	0	0	0	0	1544400	0	0	0	0	0	1790600	0	1550200	0	0	0	17800000	0	0	0	0	0	0	0	0	0	0	0	0	0	0	0
0	0	0	0	0	9659600	0	0	0	0	0	0	0	0	0	0	0	0	0	0	0	0	117800	0	0	0	0	0	0	0	0	0	0	0	0	0	0	0	0	3681300	0	0	0	0	0	0	0	0	0	0
48800000	305000000	36700000	14100000	0	213000000	0	6559200	0	6317200	0	373000000	19400000	237000000	262000000	479000000	271000000	2442000	15300000	1836300	703120	0	10700000	0	327960	0	315860	0	18700000	971950	11900000	13100000	24000000	13600000	40300000	50600000	46500000	0	0	51200000	0	0	0	0	0	74400000	0	39400000	51200000	64300000
29600000	0	4353300	0	4581600	0	0	0	0	0	25200000	0	15900000	34600000	35400000	9815100	7316600	844890	0	124380	0	130900	0	0	0	0	0	720740	0	452950	987400	1012600	280430	209040	20500000	0	0	0	0	0	0	0	0	0	98300000	0	15000000	15900000	3588400	0
0	4705800	0	0	0	0	0	0	0	0	0	0	0	29100000	4508200	17700000	19700000	0	46592	0	0	0	0	0	0	0	0	0	0	0	287730	44635	175350	194990	0	0	0	0	0	0	0	0	0	0	0	0	0	3134400	0	3644900
0	16200000	0	0	0	0	0	4020700	0	0	0	48200000	0	81400000	70100000	57600000	21800000	0	1078800	0	0	0	0	0	268050	0	0	0	3215800	0	5425700	4673500	3837800	1455000	0	8012300	0	0	0	0	0	0	0	0	0	8768600	0	8226000	10800000	6648100
0	12300000	0	0	0	31800000	0	0	0	3408800	0	9881300	0	4404900	6389000	8492000	3286100	0	1757100	0	0	0	4540500	0	0	0	486970	0	1411600	0	629270	912720	1213100	469450	0	0	0	0	0	12100000	0	0	0	0	0	0	0	0	0	1357000
0	0	0	0	0	0	0	0	0	0	0	9339400	0	26000000	0	51700000	23000000	0	0	0	0	0	0	0	0	0	0	0	718420	0	2003200	0	3974500	1771100	0	0	0	0	0	0	0	0	0	0	0	0	0	4952100	0	7433000
0	86700000	6423300	4796000	0	75600000	0	0	0	8553900	0	26800000	0	29700000	24500000	72200000	33800000	0	7884100	583940	436000	0	6871100	0	0	0	777620	0	2437500	0	2704400	2223500	6561100	3068400	0	10300000	0	0	0	13200000	0	0	0	0	0	7055400	0	8458500	6532400	11600000
0	5918300	0	0	0	0	0	5923900	0	0	0	77500000	2364900	39000000	46100000	151000000	105000000	0	845480	0	0	0	0	0	846270	0	0	0	11100000	337840	5566600	6589100	21500000	14900000	0	0	0	0	0	0	0	0	0	0	0	9555300	0	5828700	9559400	17200000
70100000	0	97500000	0	7515100	0	0	0	0	0	0	0	22700000	0	0	0	14000000	1523600	0	2118900	0	163370	0	0	0	0	0	0	0	492400	0	0	0	303440	51100000	0	79600000	0	19300000	0	0	0	0	0	0	0	17600000	0	0	0
0	0	11800000	9005400	0	40000000	0	9790500	0	7335500	0	825000000	0	624000000	329000000	103000000	125000000	0	0	347590	264870	0	1175000	0	287960	0	215750	0	24300000	0	18400000	9664800	3028700	3671400	0	0	11200000	12800000	0	0	0	4583200	0	6500900	0	149000000	0	88500000	72500000	14600000
12800000	393000000	25600000	39300000	0	205000000	0	12500000	0	26500000	0	195000000	21500000	404000000	111000000	2310000000	2440000000	2129800	65500000	4263900	6546600	0	34100000	0	2075600	0	4408300	0	32400000	3576200	67400000	18400000	385000000	406000000	12300000	50000000	23200000	59600000	0	97300000	0	10100000	0	20300000	0	23200000	21200000	25300000	12700000	343000000
0	0	0	0	0	0	0	0	0	0	0	0	0	0	0	0	6323300	0	0	0	0	0	0	0	0	0	0	0	0	0	0	0	0	218040	0	0	0	0	0	0	0	0	0	0	0	0	0	0	0	0
0	0	0	0	0	0	0	0	0	0	0	0	0	0	0	8926900	0	0	0	0	0	0	0	0	0	0	0	0	0	0	0	0	189930	0	0	0	0	0	0	0	0	0	0	0	0	0	0	0	0	1363500
0	0	0	0	0	0	0	0	0	0	0	0	0	0	0	48200000	24500000	0	0	0	0	0	0	0	0	0	0	0	0	0	0	0	861010	437010	0	0	0	0	0	0	0	0	0	0	0	0	0	0	0	5621000
0	0	0	0	0	0	0	0	0	0	0	12400000	0	0	0	0	0	0	0	0	0	0	0	0	0	0	0	0	343840	0	0	0	0	0	0	0	0	0	0	0	0	0	0	0	0	2652000	0	0	0	0
0	68500000	0	0	0	7659100	0	3214300	0	3779300	0	27500000	0	33200000	15500000	132000000	52400000	0	1802500	0	0	0	201560	0	84586	0	99455	0	723330	0	873650	408750	3473500	1378400	0	15700000	0	0	0	0	0	0	0	0	0	9079600	0	7087300	4605700	12300000
0	0	0	0	0	158000000	0	0	0	0	0	6257400	0	0	0	0	0	0	0	0	0	0	6580400	0	0	0	0	0	260720	0	0	0	0	0	0	0	0	0	0	60200000	0	0	0	0	0	0	0	0	0	0
0	0	0	0	0	0	0	0	0	0	0	50700000	4115200	25300000	16300000	48300000	12100000	0	0	0	0	0	0	0	0	0	0	0	2206100	178920	1100700	710840	2099100	527040	0	0	0	0	0	0	0	0	0	0	0	6365500	0	4604700	5620600	6335100
0	0	0	0	0	0	0	0	0	0	0	0	0	0	0	10600000	2906500	0	0	0	0	0	0	0	0	0	0	0	0	0	0	0	84063	23068	0	0	0	0	0	0	0	0	0	0	0	0	0	0	0	1617800
0	0	0	0	0	0	0	0	0	0	0	0	0	41100000	33100000	0	0	0	0	0	0	0	0	0	0	0	0	0	0	0	2566400	2069700	0	0	0	0	0	0	0	0	0	0	0	0	0	0	0	4458500	6477600	0
0	0	0	0	0	19900000	0	0	0	0	0	27700000	0	13900000	38400000	25500000	7489500	0	0	0	0	0	1324800	0	0	0	0	0	1845400	0	926400	2557600	1699100	499300	0	0	0	0	0	0	0	0	0	0	0	6060200	0	0	6863100	4328700
0	0	5376200	0	0	27800000	0	0	0	0	0	0	0	0	0	0	0	0	0	597360	0	0	3091400	0	0	0	0	0	0	0	0	0	0	0	0	0	0	0	0	10600000	0	0	0	0	0	0	0	0	0	0
0	166000000	0	0	0	0	0	0	0	45500000	0	29000000	0	0	0	18200000	15700000	0	6131900	0	0	0	0	0	0	0	1684700	0	1074100	0	0	0	672420	579790	0	27600000	0	0	0	0	0	0	0	30100000	0	17500000	0	0	0	6834500
8188600	0	0	0	0	0	0	0	0	0	0	2989000	0	0	0	33400000	27700000	148880	0	0	0	0	0	0	0	0	0	0	54346	0	0	0	606730	503760	0	0	0	0	0	0	0	0	0	0	0	0	0	0	0	5060300
0	105000000	0	0	0	13800000	0	3225900	0	0	0	92900000	0	76800000	81000000	496000000	276000000	0	5269500	0	0	0	692170	0	161290	0	0	0	4642500	0	3840300	4051500	24800000	13800000	0	21800000	0	0	0	0	0	0	0	0	0	29200000	0	15000000	21000000	62200000
0	0	0	0	0	0	0	0	0	0	0	6395700	0	134000000	68200000	13700000	28300000	0	0	0	0	0	0	0	0	0	0	0	122990	0	2582100	1312400	264200	544950	0	0	0	0	0	0	0	0	0	0	0	0	0	14300000	8915300	0
0	0	0	0	0	56400000	0	0	0	0	0	32800000	0	37900000	37000000	42600000	40700000	0	0	0	0	0	895060	0	0	0	0	0	520380	0	601360	587840	675880	646660	0	0	0	0	0	0	0	0	0	0	0	6861700	0	6580600	6329900	6995400
0	0	0	0	0	0	0	0	0	0	0	17600000	0	0	0	0	0	0	0	0	0	0	0	0	0	0	0	0	503550	0	0	0	0	0	0	0	0	0	0	0	0	0	0	0	0	3775900	0	0	0	0
0	0	3689400	0	0	0	0	15900000	0	0	0	43800000	0	169000000	110000000	61300000	54700000	0	0	29515	0	0	0	0	126890	0	0	0	350010	0	1352800	879160	490140	437640	0	0	0	0	0	0	0	16800000	0	0	0	9474200	0	19500000	15900000	10000000
0	0	0	0	0	59700000	0	0	0	0	0	0	0	0	9247700	13400000	9303800	0	0	0	0	0	1754900	0	0	0	0	0	0	0	0	271990	393000	273640	0	0	0	0	0	22700000	0	0	0	0	0	0	0	0	0	0
7658000	0	0	0	0	7037000	0	0	0	0	0	18900000	0	0	8594000	8556400	7480600	957250	0	0	0	0	879620	0	0	0	0	0	2366600	0	0	1074300	1069600	935070	0	0	0	0	0	0	0	0	0	0	0	4056400	0	0	0	0
0	91200000	0	0	0	0	0	1562200	0	0	0	18300000	5997200	3249600	5571000	12800000	7135000	0	1403100	0	0	0	0	0	24033	0	0	0	281640	92265	49993	85708	196740	109770	0	16700000	0	0	0	0	0	0	0	0	0	0	0	0	1772600	0
0	0	0	20300000	0	34000000	0	22700000	0	0	0	85700000	32600000	29700000	64000000	50700000	29900000	0	0	0	884660	0	1479500	0	988780	0	0	0	3725300	1415600	1290900	2783900	2206000	1298000	0	0	0	0	0	0	0	0	0	0	0	0	0	0	0	0
2821000	64600000	0	0	0	22000000	0	0	0	0	0	8948600	0	0	22200000	10200000	4973500	134330	3076000	0	0	0	1046600	0	0	0	0	0	426120	0	0	1055500	483350	236830	0	11200000	0	0	0	0	0	0	0	0	0	0	0	0	5359200	0
0	0	0	0	0	0	0	2537100	0	0	0	0	0	11900000	4662700	84600000	72600000	0	0	0	0	0	0	0	149240	0	0	0	0	0	698140	274280	4974800	4268500	0	0	0	0	0	0	0	0	0	0	0	0	0	3326500	0	12100000
0	0	0	0	0	37400000	0	0	0	0	0	0	0	0	0	7821200	0	0	0	0	0	0	1011400	0	0	0	0	0	0	0	0	0	211380	0	0	0	0	0	0	14300000	0	0	0	0	0	0	0	0	0	0
0	26900000	0	0	0	0	0	0	0	0	0	0	0	10400000	0	38200000	8941600	0	1121200	0	0	0	0	0	0	0	0	0	0	0	434960	0	1592800	372560	0	3601500	0	0	0	0	0	0	0	0	0	0	0	3025100	0	4036800
0	0	0	0	0	0	0	0	0	0	0	65500000	0	25000000	24900000	98800000	29200000	0	0	0	0	0	0	0	0	0	0	0	2621700	0	997990	996660	3953800	1169000	0	0	0	0	0	0	0	0	0	0	0	0	0	0	0	12400000
0	0	10000000	0	0	0	0	0	0	0	0	7075300	0	0	0	0	0	0	0	436510	0	0	0	0	0	0	0	0	307620	0	0	0	0	0	0	0	8441900	0	0	0	0	0	0	0	0	0	0	0	0	0
8116800	0	0	0	0	0	0	0	0	0	0	4250500	0	0	6037400	39800000	29000000	142400	0	0	0	0	0	0	0	0	0	0	74571	0	0	105920	697700	508470	0	0	0	0	0	0	0	0	0	0	0	0	0	0	0	6669900
3923200	0	0	0	0	26600000	0	0	0	2759400	0	18000000	0	0	11800000	0	0	392320	0	0	0	0	2660800	0	0	0	275940	0	1803200	0	0	1180200	0	0	0	0	0	0	0	10100000	0	0	0	0	0	0	0	0	0	0
36800000	1000000000	63500000	48600000	0	230000000	0	54700000	0	77000000	0	261000000	24900000	650000000	418000000	431000000	452000000	6133600	167000000	10600000	8099900	0	38400000	0	9114200	0	12800000	0	43500000	4147600	108000000	69700000	71800000	75400000	36400000	158000000	51800000	58300000	0	65300000	0	57200000	0	54200000	0	66500000	28700000	71400000	102000000	62200000
0	0	0	0	0	0	0	10300000	0	10900000	0	0	8554400	4099000	0	32700000	22400000	0	0	0	0	0	0	0	646740	0	678840	0	0	534650	256190	0	2040600	1400100	0	0	0	0	0	0	0	0	0	0	0	0	0	0	0	4961400
0	0	0	0	0	0	0	0	0	0	0	13100000	0	0	0	0	0	0	0	0	0	0	0	0	0	0	0	0	769910	0	0	0	0	0	0	0	0	0	0	0	0	0	0	0	0	2804200	0	0	0	0
0	0	0	0	0	30900000	0	0	0	0	0	0	0	13700000	20000000	7961700	12100000	0	0	0	0	0	1623900	0	0	0	0	0	0	0	720970	1053600	419040	634300	0	0	0	0	0	11800000	0	0	0	0	0	0	0	0	0	0
0	0	0	2900800	0	27900000	0	3215700	0	6998000	0	49100000	0	14100000	11900000	41600000	17800000	0	0	0	96692	0	930400	0	107190	0	233270	0	1636400	0	471300	394990	1388000	591790	0	0	0	0	0	9381700	0	0	0	7792800	0	0	0	0	0	0
0	0	7566300	3506100	0	27500000	0	0	0	8434400	0	89500000	6400900	34400000	45300000	81000000	45800000	0	0	157630	73043	0	571980	0	0	0	175720	0	1864000	133350	715810	943850	1688300	953220	0	0	0	0	0	0	0	0	0	0	0	16000000	0	9036300	9258000	11600000
0	0	0	0	0	7008500	0	0	0	0	0	0	0	0	0	8815300	0	0	0	0	0	0	103070	0	0	0	0	0	0	0	0	0	129640	0	0	0	0	0	0	0	0	0	0	0	0	0	0	0	0	1346500
0	0	0	4356800	0	0	0	0	0	0	0	0	0	0	0	30700000	12700000	0	0	0	85428	0	0	0	0	0	0	0	0	0	0	0	602880	248720	0	0	0	0	0	0	0	0	0	0	0	0	0	0	0	3684500
0	0	2189300	0	0	3214900	0	0	0	0	0	0	0	0	0	13100000	0	0	0	35891	0	0	52703	0	0	0	0	0	0	0	0	0	215010	0	0	0	0	0	0	0	0	0	0	0	0	0	0	0	0	2003400
0	0	0	0	0	0	0	0	0	0	0	0	0	0	0	7012700	5029700	0	0	0	0	0	0	0	0	0	0	0	0	0	0	0	876590	628720	0	0	0	0	0	0	0	0	0	0	0	0	0	0	0	0
0	0	0	0	0	0	0	0	0	0	0	0	0	0	0	12900000	7890500	0	0	0	0	0	0	0	0	0	0	0	0	0	0	0	2584200	1578100	0	0	0	0	0	0	0	0	0	0	0	0	0	0	0	1973600
0	0	0	0	0	0	0	0	0	0	0	3834900	0	42600000	21600000	84600000	67200000	0	0	0	0	0	0	0	0	0	0	0	127830	0	1418700	720110	2818400	2238800	0	0	0	0	0	0	0	0	0	0	0	0	0	6956500	5144900	11800000
0	0	4940300	0	0	0	0	0	0	0	0	77600000	0	0	0	0	0	0	0	137230	0	0	0	0	0	0	0	0	2155900	0	0	0	0	0	0	0	0	0	0	0	0	0	0	0	0	16600000	0	0	0	0
0	0	0	0	0	0	0	0	0	0	0	0	0	0	0	0	16200000	0	0	0	0	0	0	0	0	0	0	0	0	0	0	0	0	1158700	0	0	0	0	0	0	0	0	0	0	0	0	0	0	0	0
0	10300000	0	0	0	0	0	0	0	0	0	6805700	0	0	0	0	0	0	541810	0	0	0	0	0	0	0	0	0	358190	0	0	0	0	0	0	0	0	0	0	0	0	0	0	0	0	1458100	0	0	0	0
0	0	0	0	0	16500000	0	0	0	0	0	7669200	0	0	0	35400000	8600700	0	0	0	0	0	316450	0	0	0	0	0	147480	0	0	0	679920	165400	0	0	0	0	0	0	0	0	0	0	0	1956700	0	0	0	4218200
3234300	0	0	0	0	5836200	0	0	0	0	0	0	3780700	0	0	3301800	0	134760	0	0	0	0	243180	0	0	0	0	0	0	157530	0	0	137570	0	0	0	0	0	0	0	0	0	0	0	0	0	0	0	0	504320
0	0	0	0	0	0	0	0	0	0	0	144000000	0	0	0	0	0	0	0	0	0	0	0	0	0	0	0	0	1942800	0	0	0	0	0	0	0	0	0	0	0	0	0	0	0	0	30800000	0	0	0	0
9430700	0	9390900	0	0	32000000	0	0	0	5251800	0	13700000	8092300	0	0	0	0	362720	0	361190	0	0	1230700	0	0	0	201990	0	526280	311240	0	0	0	0	0	0	0	0	0	0	0	0	0	0	0	0	8092300	0	0	0
0	0	0	0	0	0	0	0	0	0	0	0	0	15200000	13200000	0	0	0	0	0	0	0	0	0	0	0	0	0	0	0	721980	629740	0	0	0	0	0	0	0	0	0	0	0	0	0	0	0	0	2560700	0
0	0	0	0	0	0	0	0	0	0	0	0	0	0	0	21000000	10700000	0	0	0	0	0	0	0	0	0	0	0	0	0	0	0	2994200	1526200	0	0	0	0	0	0	0	0	0	0	0	0	0	0	0	3201500
0	0	0	0	0	0	0	2991900	0	0	0	6171000	0	0	15000000	0	0	0	0	0	0	0	0	0	119680	0	0	0	246840	0	0	601340	0	0	0	0	0	0	0	0	0	0	0	0	0	0	0	0	2910900	0
0	0	0	0	0	0	0	0	0	0	0	23700000	0	0	0	0	0	0	0	0	0	0	0	0	0	0	0	0	382100	0	0	0	0	0	0	0	0	0	0	0	0	0	0	0	0	5075500	0	0	0	0
0	0	0	0	0	9884500	0	0	0	0	0	9428500	0	0	0	10500000	16100000	0	0	0	0	0	125120	0	0	0	0	0	119350	0	0	0	132780	203170	0	0	0	0	0	3767000	0	0	0	0	0	0	0	0	0	0
19300000	0	11100000	8979500	0	0	0	34000000	0	13800000	0	132000000	10600000	44300000	47000000	176000000	112000000	1609200	0	927330	748290	0	0	0	2830600	0	1147800	0	11000000	879790	3695100	3915700	14700000	9309300	15200000	0	10600000	13000000	0	0	0	17800000	0	14300000	0	27200000	11900000	7526600	10200000	23000000
0	0	0	0	0	0	0	0	0	0	0	8285400	0	0	0	61900000	19600000	0	0	0	0	0	0	0	0	0	0	0	192680	0	0	0	1438600	455160	0	0	0	0	0	0	0	0	0	0	0	0	0	0	0	7091600
0	0	0	0	0	0	0	0	0	0	0	0	0	9006100	6197000	20100000	13100000	0	0	0	0	0	0	0	0	0	0	0	0	0	1286600	885280	2868000	1875700	0	0	0	0	0	0	0	0	0	0	0	0	0	0	0	3069700
0	0	2121000	0	0	9046100	0	0	0	0	0	0	0	6939800	8325400	0	0	0	0	141400	0	0	603080	0	0	0	0	0	0	0	462660	555030	0	0	0	0	0	0	0	3447500	0	0	0	0	0	0	0	0	0	0
0	0	0	0	0	73700000	0	0	0	0	0	0	0	0	8107000	4609400	0	0	0	0	0	0	2104700	0	0	0	0	0	0	0	0	231630	131700	0	0	0	0	0	0	28100000	0	0	0	0	0	0	0	0	0	0
0	0	0	0	0	0	0	0	0	0	0	25200000	0	0	0	0	0	0	0	0	0	0	0	0	0	0	0	0	646890	0	0	0	0	0	0	0	0	0	0	0	0	0	0	0	0	5405100	0	0	0	0
0	0	0	0	0	8981000	0	2975800	0	0	0	0	2350300	8959300	7506800	6658300	14100000	0	0	0	0	0	1496800	0	495970	0	0	0	0	391720	1493200	1251100	1109700	2356500	0	0	0	0	0	0	0	0	0	0	0	0	0	0	0	0
0	28400000	0	0	0	0	0	0	0	0	0	7787800	0	4043800	5574200	13000000	10500000	0	3544800	0	0	0	0	0	0	0	0	0	973480	0	505480	696770	1619200	1315600	0	5404000	0	0	0	0	0	0	0	0	0	0	0	0	0	0
0	0	0	0	0	0	0	0	0	0	0	0	0	0	0	0	8521300	0	0	0	0	0	0	0	0	0	0	0	0	0	0	0	0	189360	0	0	0	0	0	0	0	0	0	0	0	0	0	0	0	0
0	0	36800000	0	0	0	0	0	0	0	0	0	22400000	0	0	0	0	0	0	5252200	0	0	0	0	0	0	0	0	0	3198900	0	0	0	0	0	0	29400000	0	0	0	0	0	0	0	0	0	23900000	0	0	0
9472300	0	0	0	0	0	0	0	0	0	0	0	0	70100000	38300000	0	0	1184000	0	0	0	0	0	0	0	0	0	0	0	0	8756800	4784700	0	0	0	0	0	0	0	0	0	0	0	0	0	0	0	11900000	6022800	0
0	0	3026500	0	0	0	0	0	0	0	0	4190000	0	0	5606400	14700000	4368600	0	0	605310	0	0	0	0	0	0	0	0	837990	0	0	1121300	2931600	873720	0	0	0	0	0	0	0	0	0	0	0	0	0	0	0	2238900
0	0	0	0	0	6717400	0	0	0	0	0	19200000	0	0	0	0	0	0	0	0	0	0	610670	0	0	0	0	0	1744200	0	0	0	0	0	0	0	0	0	0	0	0	0	0	0	0	4110600	0	0	0	0
0	0	0	0	0	0	0	0	0	0	0	0	0	0	11000000	0	0	0	0	0	0	0	0	0	0	0	0	0	0	0	0	1838000	0	0	0	0	0	0	0	0	0	0	0	0	0	0	0	0	2135400	0
18800000	0	13100000	0	0	0	0	0	0	0	0	16100000	0	4003500	7036800	11000000	16700000	1876800	0	1307100	0	0	0	0	0	0	0	0	1609200	0	400350	703680	1097500	1674500	0	0	0	0	0	0	0	0	0	0	0	0	0	0	0	0
0	0	0	0	0	0	0	0	0	0	0	0	0	0	0	0	0	0	0	0	0	0	0	0	0	0	0	0	0	0	0	0	0	0	0	0	0	0	0	0	0	0	0	0	0	0	0	0	0	0
0	0	0	0	0	8790300	0	0	0	0	0	0	0	4427600	0	19300000	5138400	0	0	0	0	0	303110	0	0	0	0	0	0	0	152680	0	665020	177180	0	0	0	0	0	0	0	0	0	0	0	0	0	0	0	2945800
32100000	0	5650700	0	0	9152800	0	0	0	0	0	11300000	0	0	0	0	0	655370	0	115320	0	0	186790	0	0	0	0	0	230020	0	0	0	0	0	23500000	0	0	0	0	0	0	0	0	0	0	0	0	0	0	0
0	0	0	0	0	0	0	0	0	0	0	0	0	10600000	0	18600000	9227600	0	0	0	0	0	0	0	0	0	0	0	0	0	887170	0	1551600	768970	0	0	0	0	0	0	0	0	0	0	0	0	0	0	0	0
0	0	0	0	0	0	0	0	0	0	0	0	0	14000000	3877100	0	0	0	0	0	0	0	0	0	0	0	0	0	0	0	310850	86159	0	0	0	0	0	0	0	0	0	0	0	0	0	0	0	2105600	0	0
0	21500000	0	0	0	0	0	0	0	0	0	53600000	0	8467300	30900000	28100000	0	0	7165400	0	0	0	0	0	0	0	0	0	17900000	0	2822400	10300000	9353600	0	0	0	0	0	0	0	0	0	0	0	0	0	0	0	0	4286100
0	0	0	0	0	0	0	0	0	0	0	9331200	0	0	0	22000000	8019100	0	0	0	0	0	0	0	0	0	0	0	217000	0	0	0	510470	186490	0	0	0	0	0	0	0	0	0	0	0	0	0	0	0	3352800
0	264000000	3416600	0	0	306000000	0	0	0	0	0	131000000	0	276000000	264000000	645000000	416000000	0	13200000	170830	0	0	15300000	0	0	0	0	0	6564800	0	13800000	13200000	32200000	20800000	0	37200000	0	0	0	88300000	0	0	0	0	0	35300000	0	58500000	59400000	87800000
5527500	0	0	0	0	19200000	0	0	0	0	0	20800000	5491000	14600000	14500000	16000000	9944200	614160	0	0	0	0	2137200	0	0	0	0	0	2305600	610110	1624500	1611500	1774200	1104900	0	0	0	0	0	0	0	0	0	0	0	0	0	0	0	0
0	0	0	0	0	0	0	0	0	0	0	0	0	139000000	139000000	0	0	0	0	0	0	0	0	0	0	0	0	0	0	0	13900000	13900000	0	0	0	0	0	0	0	0	0	0	0	0	0	0	0	24500000	23300000	0
0	0	0	0	0	50500000	0	0	0	0	0	0	0	0	0	0	0	0	0	0	0	0	1403600	0	0	0	0	0	0	0	0	0	0	0	0	0	0	0	0	19300000	0	0	0	0	0	0	0	0	0	0
0	0	0	0	0	66300000	0	2185800	0	0	0	13700000	0	0	0	6447200	4000800	0	0	0	0	0	6031700	0	198710	0	0	0	1249600	0	0	0	586110	363700	0	0	0	0	0	25200000	0	0	0	0	0	3014600	0	0	0	0
0	0	0	0	0	3543600	0	0	0	0	0	0	0	0	4469800	15100000	12800000	0	0	0	0	0	1181200	0	0	0	0	0	0	0	0	1489900	5023700	4270100	0	0	0	0	0	0	0	0	0	0	0	0	0	0	0	2318500
0	0	0	0	0	0	0	0	0	0	0	0	0	0	0	12300000	10300000	0	0	0	0	0	0	0	0	0	0	0	0	0	0	0	1234900	1026900	0	0	0	0	0	0	0	0	0	0	0	0	0	0	0	1886300
0	6213500	0	0	0	0	0	0	0	0	0	0	0	0	0	0	0	0	690390	0	0	0	0	0	0	0	0	0	0	0	0	0	0	0	0	1184100	0	0	0	0	0	0	0	0	0	0	0	0	0	0
0	0	0	0	0	0	0	0	0	0	0	0	0	0	0	8365700	0	0	0	0	0	0	0	0	0	0	0	0	0	0	0	0	2788600	0	0	0	0	0	0	0	0	0	0	0	0	0	0	0	0	1277800
6993400	0	9632900	4634400	0	40600000	0	7495600	0	2228300	0	115000000	5417300	27700000	50500000	132000000	106000000	155410	0	214060	102990	0	902950	0	166570	0	49518	0	2547100	120380	616070	1122300	2928500	2350000	0	0	0	0	0	15100000	0	0	0	0	0	21400000	0	6000200	8181700	23500000
0	0	0	0	0	62300000	0	3714200	0	0	0	4354600	0	36700000	16500000	30000000	22400000	0	0	0	0	0	10400000	0	619030	0	0	0	725770	0	6116100	2749800	5004600	3739900	0	0	0	0	0	0	0	0	0	0	0	0	0	5560100	3158400	0
0	0	0	0	0	0	0	0	0	0	0	0	0	0	0	37600000	34900000	0	0	0	0	0	0	0	0	0	0	0	0	0	0	0	4696200	4363700	0	0	0	0	0	0	0	0	0	0	0	0	0	0	0	5510100
0	0	0	0	0	0	0	0	0	0	0	0	0	0	0	9182100	0	0	0	0	0	0	0	0	0	0	0	0	0	0	0	0	1530300	0	0	0	0	0	0	0	0	0	0	0	0	0	0	0	0	1402500
0	10100000	7321000	3175900	0	12100000	0	0	0	5340800	0	0	0	0	0	0	0	0	1263100	915120	396990	0	1516100	0	0	0	667600	0	0	0	0	0	0	0	0	0	0	0	0	0	0	0	0	4989100	0	0	0	0	0	0
21800000	0	0	0	0	5720900	0	0	0	0	0	15000000	0	0	0	0	0	1558500	0	0	0	0	408640	0	0	0	0	0	1068300	0	0	0	0	0	12200000	0	0	0	0	0	0	0	0	0	0	5134800	0	0	0	0
0	0	0	0	0	0	0	0	0	0	0	0	0	0	0	13500000	0	0	0	0	0	0	0	0	0	0	0	0	0	0	0	0	420330	0	0	0	0	0	0	0	0	0	0	0	0	0	0	0	0	2054500
0	18100000	0	0	0	0	0	2924900	0	0	0	7773900	0	71300000	22900000	65500000	44600000	0	2584700	0	0	0	0	0	417840	0	0	0	1110600	0	10200000	3266200	9350400	6376200	0	0	0	0	0	0	0	0	0	0	0	0	0	9529200	7775000	9098700
0	0	0	0	0	4214300	0	0	0	0	0	0	0	0	0	0	0	0	0	0	0	0	65849	0	0	0	0	0	0	0	0	0	0	0	0	0	0	0	0	1606100	0	0	0	0	0	0	0	0	0	0
0	0	0	0	0	0	0	0	0	0	0	0	0	0	0	0	5542000	0	0	0	0	0	0	0	0	0	0	0	0	0	0	0	0	1385500	0	0	0	0	0	0	0	0	0	0	0	0	0	0	0	0
0	0	0	0	0	0	0	0	0	0	0	0	0	109000000	83400000	0	0	0	0	0	0	0	0	0	0	0	0	0	0	0	15600000	11900000	0	0	0	0	0	0	0	0	0	0	0	0	0	0	0	18300000	14200000	0
31800000	0	20200000	0	0	51400000	0	3224000	0	2548300	5993800	41000000	39800000	43300000	33000000	26700000	14000000	7946700	0	5045300	0	0	12900000	0	805990	0	637080	1498500	10200000	9958000	10800000	8244500	6683200	3496500	14000000	0	10700000	0	0	11800000	0	0	0	0	16200000	16100000	25500000	11900000	11900000	20200000
0	0	0	0	0	0	0	0	0	0	0	0	0	5193300	0	5769100	8928200	0	0	0	0	0	0	0	0	0	0	0	0	0	216390	0	240380	372010	0	0	0	0	0	0	0	0	0	0	0	0	0	0	0	0
0	0	0	0	0	0	0	0	0	0	0	0	0	0	23300000	0	0	0	0	0	0	0	0	0	0	0	0	0	0	0	0	2584800	0	0	0	0	0	0	0	0	0	0	0	0	0	0	0	0	4504500	0
0	0	0	0	0	11100000	0	0	0	0	0	72100000	0	0	0	6267800	12800000	0	0	0	0	0	504090	0	0	0	0	0	3276200	0	0	0	284900	579990	0	0	0	0	0	0	0	0	0	0	0	15400000	0	0	0	0
0	0	0	0	0	0	0	0	0	0	0	0	0	0	4954000	0	0	0	0	0	0	0	0	0	0	0	0	0	0	0	0	619250	0	0	0	0	0	0	0	0	0	0	0	0	0	0	0	0	959240	0
0	0	0	0	0	5373200	0	0	0	0	0	195000000	0	30200000	14100000	11300000	12100000	0	0	0	0	0	1074600	0	0	0	0	0	38900000	0	6037100	2825100	2268000	2418900	0	0	0	0	0	0	0	0	0	0	0	40000000	0	6343600	2641800	0
0	0	0	0	0	3253400	0	0	0	0	0	18100000	0	68000000	36500000	62500000	46800000	0	0	0	0	0	85615	0	0	0	0	0	475810	0	1789900	960470	1645600	1232100	0	0	0	0	0	0	0	0	0	0	0	3425000	0	10400000	7203500	9438300
0	0	0	0	0	15700000	0	0	0	4195000	0	8366900	0	0	0	0	6805500	0	0	0	0	0	1307900	0	0	0	349590	0	697240	0	0	0	0	567130	0	0	0	0	0	5704200	0	0	0	4196000	0	0	0	0	0	0
0	0	0	0	0	0	0	0	0	0	0	17800000	0	29600000	14100000	18500000	28600000	0	0	0	0	0	0	0	0	0	0	0	1973500	0	3290700	1570300	2058400	3180700	0	0	0	0	0	0	0	0	0	0	0	3573900	0	4815400	0	0
0	0	0	0	0	0	0	0	0	0	0	0	0	0	8629900	15400000	0	0	0	0	0	0	0	0	0	0	0	0	0	0	0	2876600	5143000	0	0	0	0	0	0	0	0	0	0	0	0	0	0	0	0	2356700
0	344000000	0	34600000	0	108000000	0	82900000	0	59100000	0	43200000	0	319000000	262000000	167000000	127000000	0	86000000	0	8640000	0	26900000	0	20700000	0	14800000	0	10800000	0	79900000	65500000	41700000	31800000	0	50400000	0	66900000	0	37300000	0	58300000	0	74600000	0	0	0	37600000	39300000	17600000
0	0	0	0	0	0	0	0	0	0	0	39600000	0	0	0	0	0	0	0	0	0	0	0	0	0	0	0	0	3964900	0	0	0	0	0	0	0	0	0	0	0	0	0	0	0	0	8494600	0	0	0	0
0	9472300	0	0	0	0	0	0	0	0	0	0	0	0	0	0	0	0	947230	0	0	0	0	0	0	0	0	0	0	0	0	0	0	0	0	1805100	0	0	0	0	0	0	0	0	0	0	0	0	0	0
0	19000000	0	0	0	9956900	0	0	0	0	0	4614000	0	0	0	0	0	0	379480	0	0	0	199140	0	0	0	0	0	92280	0	0	0	0	0	0	3615700	0	0	0	0	0	0	0	0	0	0	0	0	0	0
0	10800000	0	0	0	0	0	0	0	0	0	0	0	0	0	5813300	6151400	0	336810	0	0	0	0	0	0	0	0	0	0	0	0	0	181660	192230	0	2053900	0	0	0	0	0	0	0	0	0	0	0	0	0	0
0	137000000	0	0	0	0	0	0	0	0	0	7532500	0	0	7554300	0	0	0	2918300	0	0	0	0	0	0	0	0	0	160270	0	0	160730	0	0	0	26100000	0	0	0	0	0	0	0	0	0	0	0	0	0	0
0	217000000	0	4129300	0	30600000	0	7439000	0	19300000	0	33400000	0	6639800	0	52300000	27400000	0	1634000	0	31047	0	230390	0	55932	0	144800	0	251000	0	49924	0	393550	205880	0	34500000	0	0	0	0	0	0	0	18000000	0	12700000	0	0	0	9154600
0	38200000	7340900	0	0	0	0	0	0	0	0	0	0	0	0	0	0	0	1232500	236800	0	0	0	0	0	0	0	0	0	0	0	0	0	0	0	7280700	0	0	0	0	0	0	0	0	0	0	0	0	0	0
0	0	0	0	0	0	0	0	0	0	0	0	0	0	0	37200000	9932500	0	0	0	0	0	0	0	0	0	0	0	0	0	0	0	730370	194750	0	0	0	0	0	0	0	0	0	0	0	0	0	0	0	4367700
0	0	0	0	0	0	0	0	0	0	0	0	0	0	0	25900000	3404700	0	0	0	0	0	0	0	0	0	0	0	0	0	0	0	518510	68095	0	0	0	0	0	0	0	0	0	0	0	0	0	0	0	3959900
0	25000000	0	0	0	0	0	0	0	0	0	0	0	0	0	0	0	0	806650	0	0	0	0	0	0	0	0	0	0	0	0	0	0	0	0	4765200	0	0	0	0	0	0	0	0	0	0	0	0	0	0
0	14900000	0	0	0	15300000	0	16700000	0	0	0	198000000	0	295000000	145000000	84700000	77100000	0	425070	0	0	0	436540	0	475890	0	0	0	5655500	0	8423100	4151700	2421100	2202900	0	0	0	0	0	7461000	0	16900000	0	0	0	30800000	0	39500000	30000000	16100000
0	0	0	0	0	15700000	0	0	0	4307800	0	9125300	0	10200000	6391100	0	0	0	0	0	0	0	870700	0	0	0	239320	0	506960	0	567060	355060	0	0	0	0	0	0	0	0	0	0	0	0	0	0	0	0	1237500	0
0	47400000	0	0	0	0	0	0	0	0	0	0	0	0	0	0	0	0	1436700	0	0	0	0	0	0	0	0	0	0	0	0	0	0	0	0	9034900	0	0	0	0	0	0	0	0	0	0	0	0	0	0
0	25400000	0	0	0	0	0	0	0	0	0	0	10000000	0	0	0	0	0	3179700	0	0	0	0	0	0	0	0	0	0	1253500	0	0	0	0	0	4847400	0	0	0	0	0	0	0	0	0	0	0	0	0	0
0	87500000	0	0	0	0	0	0	0	0	0	0	0	0	0	0	0	0	579800	0	0	0	0	0	0	0	0	0	0	0	0	0	0	0	0	16700000	0	0	0	0	0	0	0	0	0	0	0	0	0	0
0	50300000	0	0	0	0	0	0	0	0	0	0	0	0	0	4372000	4502800	0	1573300	0	0	0	0	0	0	0	0	0	0	0	0	0	136630	140710	0	9593800	0	0	0	0	0	0	0	0	0	0	0	0	0	0
0	174000000	0	0	0	0	0	0	0	0	0	10500000	0	21900000	16500000	7273800	9466200	0	12500000	0	0	0	0	0	0	0	0	0	749940	0	1563500	1179500	519560	676160	0	33200000	0	0	0	0	0	0	0	0	0	0	0	0	0	0
0	15500000	0	0	0	3202100	0	2275600	0	0	0	14600000	0	5438300	8404300	36800000	30300000	0	817370	0	0	0	168530	0	119770	0	0	0	765850	0	286230	442330	1938000	1595100	0	3956400	0	0	0	0	0	0	0	0	0	4163800	0	0	2164700	4228000
0	24200000	0	0	0	0	0	0	0	0	0	0	0	0	0	37200000	28700000	0	671620	0	0	0	0	0	0	0	0	0	0	0	0	0	1033400	796810	0	0	0	0	0	0	0	0	0	0	0	0	0	0	0	5570600
0	0	0	0	0	0	0	0	0	0	0	4182200	0	13200000	8834000	27200000	25600000	0	0	0	0	0	0	0	0	0	0	0	116170	0	366410	245390	756710	711090	0	0	0	0	0	0	0	0	0	0	0	0	0	0	0	5429500
0	2868100	0	0	0	32100000	0	0	0	0	0	0	0	2819400	0	0	0	0	92520	0	0	0	1036800	0	0	0	0	0	0	0	90950	0	0	0	0	0	0	0	0	12200000	0	0	0	0	0	0	0	0	0	0
0	0	0	0	0	3251700	0	0	0	0	0	4580400	0	0	0	0	0	0	0	0	0	0	101610	0	0	0	0	0	143140	0	0	0	0	0	0	0	0	0	0	0	0	0	0	0	0	981350	0	0	0	0
0	9047900	0	0	0	16000000	0	0	0	0	0	0	0	0	0	0	0	0	192510	0	0	0	341110	0	0	0	0	0	0	0	0	0	0	0	0	0	0	0	0	6109900	0	0	0	0	0	0	0	0	0	0
0	0	0	0	0	0	0	0	0	0	0	25300000	0	0	0	0	0	0	0	0	0	0	0	0	0	0	0	0	2295700	0	0	0	0	0	0	0	0	0	0	0	0	0	0	0	0	5410200	0	0	0	0
0	11700000	0	0	0	0	0	0	0	0	0	0	0	0	0	0	0	0	259840	0	0	0	0	0	0	0	0	0	0	0	0	0	0	0	0	2228200	0	0	0	0	0	0	0	0	0	0	0	0	0	0
0	24400000	0	0	0	0	0	0	0	0	0	19800000	0	0	6806200	0	0	0	974180	0	0	0	0	0	0	0	0	0	791030	0	0	272250	0	0	0	4641000	0	0	0	0	0	0	0	0	0	0	0	0	0	0
0	0	0	0	0	0	0	0	0	0	0	0	0	0	0	14300000	0	0	0	0	0	0	0	0	0	0	0	0	0	0	0	0	1298200	0	0	0	0	0	0	0	0	0	0	0	0	0	0	0	0	2181100
0	94400000	0	0	0	0	0	0	0	0	0	0	0	5161700	7178900	0	0	0	4103500	0	0	0	0	0	0	0	0	0	0	0	224420	312120	0	0	0	18000000	0	0	0	0	0	0	0	0	0	0	0	0	0	0
0	10900000	0	0	0	0	0	0	0	0	0	0	0	0	0	0	0	0	247200	0	0	0	0	0	0	0	0	0	0	0	0	0	0	0	0	2072700	0	0	0	0	0	0	0	0	0	0	0	0	0	0
0	24300000	0	0	0	0	0	0	0	0	0	0	0	0	0	0	2405600	0	675630	0	0	0	0	0	0	0	0	0	0	0	0	0	0	66822	0	4635000	0	0	0	0	0	0	0	0	0	0	0	0	0	0
0	5104800	0	30900000	0	0	0	0	0	0	0	989000000	0	0	0	50200000	6461600	0	35698	0	215880	0	0	0	0	0	0	0	6918700	0	0	0	351070	45186	0	0	0	45000000	0	0	0	0	0	0	0	188000000	0	0	0	6578600
0	0	0	0	0	9450500	0	0	0	0	0	0	0	0	0	0	0	0	0	0	0	0	230500	0	0	0	0	0	0	0	0	0	0	0	0	0	0	0	0	3601600	0	0	0	0	0	0	0	0	0	0
0	13100000	0	0	0	0	0	0	0	0	0	20600000	0	44400000	23500000	15900000	15800000	0	688280	0	0	0	0	0	0	0	0	0	1083900	0	2339300	1234900	836110	832420	0	2556600	0	0	0	0	0	0	0	0	0	0	0	4668900	5155500	3195100
22100000	237000000	5903800	4805300	0	74800000	0	7988900	0	39700000	0	81400000	22500000	178000000	124000000	252000000	120000000	345670	3710600	92248	75083	0	1168700	0	124830	0	620890	0	1272100	351450	2786000	1935200	3943500	1878200	18000000	37900000	0	0	0	31100000	0	0	0	40500000	0	18500000	24000000	23000000	23800000	37400000
0	12700000	0	0	0	0	0	0	0	0	0	0	0	0	0	0	0	0	254500	0	0	0	0	0	0	0	0	0	0	0	0	0	0	0	0	2424900	0	0	0	0	0	0	0	0	0	0	0	0	0	0
0	0	0	0	0	0	0	0	0	0	0	14300000	0	0	0	0	0	0	0	0	0	0	0	0	0	0	0	0	716050	0	0	0	0	0	0	0	0	0	0	0	0	0	0	0	0	3068200	0	0	0	0
0	57500000	0	0	0	0	0	0	0	0	0	0	0	0	0	0	0	0	3024900	0	0	0	0	0	0	0	0	0	0	0	0	0	0	0	0	8898800	0	0	0	0	0	0	0	0	0	0	0	0	0	0
0	47000000	0	0	0	0	0	0	0	0	0	3243800	0	0	0	0	0	0	2472400	0	0	0	0	0	0	0	0	0	170730	0	0	0	0	0	0	8951700	0	0	0	0	0	0	0	0	0	0	0	0	0	0
0	15600000	0	0	0	0	0	0	0	0	0	0	0	0	0	0	0	0	625520	0	0	0	0	0	0	0	0	0	0	0	0	0	0	0	0	2980000	0	0	0	0	0	0	0	0	0	0	0	0	0	0
0	0	0	0	0	0	0	0	0	7741900	0	3107200	0	114000000	0	0	0	0	0	0	0	0	0	0	0	0	322580	0	129470	0	4752600	0	0	0	0	0	0	0	0	0	0	0	0	9928500	0	0	0	14500000	0	0
0	10300000	0	0	0	0	0	0	0	0	0	0	0	0	0	0	0	0	272050	0	0	0	0	0	0	0	0	0	0	0	0	0	0	0	0	1970000	0	0	0	0	0	0	0	0	0	0	0	0	0	0
0	0	0	0	0	0	0	0	0	0	0	7736400	0	0	0	0	0	0	0	0	0	0	0	0	0	0	0	0	227540	0	0	0	0	0	0	0	0	0	0	0	0	0	0	0	0	1657500	0	0	0	0
0	27800000	0	0	0	0	0	0	0	0	0	0	0	0	0	0	0	0	1207400	0	0	0	0	0	0	0	0	0	0	0	0	0	0	0	0	5291900	0	0	0	0	0	0	0	0	0	0	0	0	0	0
0	9607000	0	0	0	0	0	0	0	0	0	4717800	0	3926200	0	0	0	0	259650	0	0	0	0	0	0	0	0	0	127510	0	106110	0	0	0	0	0	0	0	0	0	0	0	0	0	0	0	0	591000	0	0
0	51000000	0	0	0	0	0	0	0	0	0	0	0	4231500	0	0	0	0	630050	0	0	0	0	0	0	0	0	0	0	0	52240	0	0	0	0	8423700	0	0	0	0	0	0	0	0	0	0	0	0	0	0
0	952000000	0	0	0	0	0	35400000	0	0	0	137000000	0	1720000000	849000000	463000000	279000000	0	30700000	0	0	0	0	0	1140800	0	0	0	4414900	0	55400000	27400000	14900000	9007600	0	111000000	0	0	0	0	0	30100000	0	0	0	18900000	0	181000000	103000000	63200000
0	6994100	0	0	0	0	0	0	0	0	0	0	0	0	0	0	0	0	777120	0	0	0	0	0	0	0	0	0	0	0	0	0	0	0	0	1332800	0	0	0	0	0	0	0	0	0	0	0	0	0	0
17500000	322000000	0	16300000	0	1030000000	0	78100000	0	25200000	0	669000000	0	1190000000	1000000000	172000000	60300000	342940	6317300	0	318890	0	20100000	0	1531700	0	494490	0	13100000	0	23300000	19600000	3371600	1181700	0	64300000	0	26800000	0	281000000	0	81600000	0	23600000	0	142000000	0	204000000	219000000	32100000
0	72300000	0	0	0	0	0	0	0	0	0	20300000	0	22300000	35800000	12900000	0	0	3615500	0	0	0	0	0	0	0	0	0	1015400	0	1112900	1791700	645600	0	0	12500000	0	0	0	0	0	0	0	0	0	5228800	0	4430000	6261000	0
0	0	0	0	0	10800000	0	0	0	0	0	5287100	0	0	0	0	0	0	0	0	0	0	91939	0	0	0	0	0	45189	0	0	0	0	0	0	0	0	0	0	0	0	0	0	0	0	1132700	0	0	0	0
0	17600000	0	0	0	0	0	0	0	0	0	0	0	0	0	0	0	0	839230	0	0	0	0	0	0	0	0	0	0	0	0	0	0	0	0	3358400	0	0	0	0	0	0	0	0	0	0	0	0	0	0
0	5506300	0	0	0	4780900	0	0	0	0	0	15200000	0	56100000	0	0	0	0	26600	0	0	0	23096	0	0	0	0	0	73561	0	271030	0	0	0	0	0	0	0	0	1822000	0	0	0	0	0	0	0	0	0	0
0	0	0	0	0	0	0	0	0	13100000	0	0	0	3923800	0	6946800	0	0	0	0	0	0	0	0	0	0	54339	0	0	0	16281	0	28825	0	0	0	0	0	0	0	0	0	0	12200000	0	0	0	0	0	0
0	31200000	0	0	0	0	0	0	0	0	0	0	0	0	0	0	0	0	4450000	0	0	0	0	0	0	0	0	0	0	0	0	0	0	0	0	5935900	0	0	0	0	0	0	0	0	0	0	0	0	0	0
0	38400000	0	0	0	0	0	0	0	0	0	0	0	0	0	0	0	0	2742900	0	0	0	0	0	0	0	0	0	0	0	0	0	0	0	0	7317800	0	0	0	0	0	0	0	0	0	0	0	0	0	0
0	25400000	0	0	0	0	0	0	0	0	0	0	0	0	0	4508600	0	0	1271800	0	0	0	0	0	0	0	0	0	0	0	0	0	225430	0	0	4847200	0	0	0	0	0	0	0	0	0	0	0	0	0	0
0	5521700	0	0	0	0	0	0	0	0	0	0	0	0	0	0	0	0	96872	0	0	0	0	0	0	0	0	0	0	0	0	0	0	0	0	1052200	0	0	0	0	0	0	0	0	0	0	0	0	0	0
0	14600000	0	0	0	0	0	0	0	0	0	0	0	0	0	0	0	0	582910	0	0	0	0	0	0	0	0	0	0	0	0	0	0	0	0	2777000	0	0	0	0	0	0	0	0	0	0	0	0	0	0
0	19100000	0	0	0	0	0	0	0	0	0	0	0	0	0	0	0	0	682120	0	0	0	0	0	0	0	0	0	0	0	0	0	0	0	0	3639600	0	0	0	0	0	0	0	0	0	0	0	0	0	0
0	0	0	0	0	0	0	0	0	0	0	0	0	149000000	0	0	7792700	0	0	0	0	0	0	0	0	0	0	0	0	0	2047200	0	0	106750	0	0	0	0	0	0	0	0	0	0	0	0	0	0	0	0
0	33300000	0	0	0	0	0	0	0	0	0	0	0	0	0	0	0	0	4751400	0	0	0	0	0	0	0	0	0	0	0	0	0	0	0	0	6338000	0	0	0	0	0	0	0	0	0	0	0	0	0	0
7532500	24100000	0	0	0	6590200	0	0	0	0	0	0	0	0	6683300	0	0	160270	513050	0	0	0	140220	0	0	0	0	0	0	0	0	142200	0	0	0	4595100	0	0	0	0	0	0	0	0	0	0	0	0	0	0
0	10200000	0	0	0	0	0	0	0	0	0	2300500	0	0	5295600	7266200	0	0	485970	0	0	0	0	0	0	0	0	0	109550	0	0	252170	346010	0	0	1944800	0	0	0	0	0	0	0	0	0	0	0	0	0	0
0	4654800	0	0	0	13500000	0	0	0	0	0	14300000	0	0	0	2266800	0	0	211580	0	0	0	612480	0	0	0	0	0	649130	0	0	0	103040	0	0	0	0	0	0	0	0	0	0	0	0	3059600	0	0	0	0
0	0	0	0	0	0	0	0	0	0	0	5545100	0	0	0	0	0	0	0	0	0	0	0	0	0	0	0	0	100820	0	0	0	0	0	0	0	0	0	0	0	0	0	0	0	0	1188000	0	0	0	0
0	3867600	0	0	0	4537000	0	0	0	0	0	0	0	0	0	0	0	0	104530	0	0	0	122620	0	0	0	0	0	0	0	0	0	0	0	0	737010	0	0	0	0	0	0	0	0	0	0	0	0	0	0
0	13200000	0	0	0	4147700	0	0	0	0	0	0	0	18100000	23300000	0	0	0	548360	0	0	0	172820	0	0	0	0	0	0	0	753990	970960	0	0	0	0	0	0	0	0	0	0	0	0	0	0	0	0	4512200	0
0	15900000	0	0	0	0	0	0	0	0	0	0	0	9538100	0	0	0	0	1989800	0	0	0	0	0	0	0	0	0	0	0	1192300	0	0	0	0	0	0	0	0	0	0	0	0	0	0	0	0	1435700	0	0
0	15000000	0	0	0	0	0	0	0	0	0	0	0	0	0	0	0	0	405100	0	0	0	0	0	0	0	0	0	0	0	0	0	0	0	0	2856200	0	0	0	0	0	0	0	0	0	0	0	0	0	0
0	0	0	0	0	0	0	0	0	0	0	0	0	0	0	7941200	0	0	0	0	0	0	0	0	0	0	0	0	0	0	0	0	180480	0	0	0	0	0	0	0	0	0	0	0	0	0	0	0	0	1213000
0	41500000	0	0	0	0	0	0	0	0	0	0	0	0	0	0	0	0	1728700	0	0	0	0	0	0	0	0	0	0	0	0	0	0	0	0	7906400	0	0	0	0	0	0	0	0	0	0	0	0	0	0
0	0	0	0	0	0	0	0	0	0	0	0	0	11500000	0	0	0	0	0	0	0	0	0	0	0	0	0	0	0	0	1150200	0	0	0	0	0	0	0	0	0	0	0	0	0	0	0	0	1731300	0	0
0	10700000	0	0	0	5082300	0	0	0	0	0	0	0	0	5708700	0	0	0	73444	0	0	0	34810	0	0	0	0	0	0	0	0	39101	0	0	0	0	0	0	0	1936900	0	0	0	0	0	0	0	0	0	0
0	0	0	0	0	0	0	0	0	0	0	0	0	0	0	0	0	0	0	0	0	0	0	0	0	0	0	0	0	0	0	0	0	0	0	0	0	0	0	0	0	0	0	0	0	0	0	0	0	0
0	15300000	0	0	0	0	0	0	0	0	0	0	0	0	0	0	3190700	0	234900	0	0	0	0	0	0	0	0	0	0	0	0	0	0	49088	0	2909600	0	0	0	0	0	0	0	0	0	0	0	0	0	0
0	0	0	0	0	0	0	0	0	0	0	26300000	0	16600000	20500000	14000000	6965000	0	0	0	0	0	0	0	0	0	0	0	216970	0	137190	169440	115340	57562	0	0	0	0	0	0	0	0	0	0	0	5624700	0	0	0	0
0	9498500	0	0	0	0	0	0	0	0	0	0	0	0	0	0	0	0	279370	0	0	0	0	0	0	0	0	0	0	0	0	0	0	0	0	1810100	0	0	0	0	0	0	0	0	0	0	0	0	0	0
0	11300000	0	0	0	0	0	0	0	0	0	0	0	45500000	9629700	0	0	0	664990	0	0	0	0	0	0	0	0	0	0	0	2673900	566450	0	0	0	2154300	0	0	0	0	0	0	0	0	0	0	0	0	0	0
0	0	0	0	0	0	0	0	0	0	0	0	0	8900100	0	0	0	0	0	0	0	0	0	0	0	0	0	0	0	0	197780	0	0	0	0	0	0	0	0	0	0	0	0	0	0	0	0	1339700	0	0
0	0	0	0	0	6872000	0	0	0	0	0	0	0	0	9306600	0	0	0	0	0	0	0	152710	0	0	0	0	0	0	0	0	206810	0	0	0	0	0	0	0	2618900	0	0	0	0	0	0	0	0	0	0
0	0	0	0	0	0	0	0	0	0	0	0	0	0	0	0	0	0	0	0	0	0	0	0	0	0	0	0	0	0	0	0	0	0	0	0	0	0	0	0	0	0	0	0	0	0	0	0	0	0
0	22300000	0	0	0	0	0	0	0	0	0	0	0	4905900	4200500	89900000	28700000	0	636590	0	0	0	0	0	0	0	0	0	0	0	140170	120010	2568700	821370	0	10900000	0	0	0	0	0	0	0	0	0	0	0	0	0	7675200
0	0	0	0	3684500	0	0	0	0	0	0	0	9097800	0	22900000	0	0	0	0	0	0	69519	0	0	0	0	0	0	0	171660	0	431780	0	0	0	0	0	0	0	0	0	0	0	0	0	0	0	0	4431100	0
0	0	0	0	0	0	0	0	0	0	0	0	0	0	30000000	73900000	48800000	0	0	0	0	0	0	0	0	0	0	0	0	0	0	180800	445390	293830	0	0	0	0	0	0	0	0	0	0	0	0	0	0	0	10500000
0	138000000	0	0	0	0	0	0	0	0	0	0	0	0	0	0	0	0	3841100	0	0	0	0	0	0	0	0	0	0	0	0	0	0	0	0	26400000	0	0	0	0	0	0	0	0	0	0	0	0	0	0
0	9491400	0	0	0	0	0	0	0	0	0	0	0	0	9860900	39600000	38100000	0	451970	0	0	0	0	0	0	0	0	0	0	0	0	469560	1883800	1814300	0	0	0	0	0	0	0	0	0	0	0	0	0	0	0	6360300
0	0	0	0	0	0	0	0	0	0	0	52200000	0	26900000	0	11000000	8175700	0	0	0	0	0	0	0	0	0	0	0	3071000	0	1580700	0	649240	480930	0	0	0	0	0	0	0	0	0	0	0	9277100	0	5953000	0	0
0	0	0	0	0	0	0	0	0	0	0	0	0	0	0	0	0	0	0	0	0	0	0	0	0	0	0	0	0	0	0	0	0	0	0	0	0	0	0	0	0	0	0	0	0	0	0	0	0	0
0	0	0	2488500	0	212000000	0	0	0	0	0	62100000	0	626000000	685000000	0	0	0	0	0	55299	0	4719300	0	0	0	0	0	1380500	0	13900000	15200000	0	0	0	0	0	0	0	63600000	0	0	0	0	0	23100000	0	94900000	120000000	0
16000000	40300000	0	0	0	92200000	0	0	0	0	0	438000000	0	988000000	624000000	168000000	188000000	44120	111320	0	0	0	254670	0	0	0	0	0	1210600	0	2728400	1722800	465440	519300	0	8569900	0	0	0	33600000	0	0	0	0	0	97800000	0	129000000	96800000	40700000
0	76400000	0	0	0	0	0	0	0	0	0	0	0	0	0	0	0	0	3319900	0	0	0	0	0	0	0	0	0	0	0	0	0	0	0	0	14600000	0	0	0	0	0	0	0	0	0	0	0	0	0	0
0	0	0	0	0	41200000	0	0	0	0	0	5500100	0	14000000	0	0	0	0	0	0	0	0	1524400	0	0	0	0	0	203710	0	518350	0	0	0	0	0	0	0	0	15700000	0	0	0	0	0	0	0	0	0	0
0	0	0	0	0	0	0	0	0	0	0	0	0	0	6266700	0	0	0	0	0	0	0	0	0	0	0	0	0	0	0	0	139260	0	0	0	0	0	0	0	0	0	0	0	0	0	0	0	0	1213400	0
0	8105200	0	0	0	0	0	0	0	0	0	0	0	0	0	0	0	0	736830	0	0	0	0	0	0	0	0	0	0	0	0	0	0	0	0	1544500	0	0	0	0	0	0	0	0	0	0	0	0	0	0
0	0	0	0	0	0	0	0	0	0	0	0	0	17500000	33300000	0	0	0	0	0	0	0	0	0	0	0	0	0	0	0	1094200	2081400	0	0	0	0	0	0	0	0	0	0	0	0	0	0	0	0	6448200	0
0	0	0	0	0	5278100	0	0	0	0	0	5295000	0	0	0	0	0	0	0	0	0	0	31231	0	0	0	0	0	31331	0	0	0	0	0	0	0	0	0	0	0	0	0	0	0	0	1134400	0	0	0	0
0	8145900	0	0	0	0	0	0	0	0	0	0	0	0	0	0	0	0	2715300	0	0	0	0	0	0	0	0	0	0	0	0	0	0	0	0	1552300	0	0	0	0	0	0	0	0	0	0	0	0	0	0
0	0	53300000	0	0	0	0	0	0	0	0	0	0	0	0	0	0	0	0	5326900	0	0	0	0	0	0	0	0	0	0	0	0	0	0	0	0	44800000	0	0	0	0	0	0	0	0	0	0	0	0	0
0	0	0	0	0	0	0	0	0	0	0	0	0	0	0	0	13900000	0	0	0	0	0	0	0	0	0	0	0	0	0	0	0	0	315190	0	0	0	0	0	0	0	0	0	0	0	0	0	0	0	0
0	0	0	0	0	0	0	0	0	0	0	7980400	0	0	4845500	0	0	0	0	0	0	0	0	0	0	0	0	0	190010	0	0	115370	0	0	0	0	0	0	0	0	0	0	0	0	0	0	0	0	938240	0
0	6289600	0	0	0	0	0	0	0	0	0	0	0	0	0	0	0	0	786200	0	0	0	0	0	0	0	0	0	0	0	0	0	0	0	0	1198600	0	0	0	0	0	0	0	0	0	0	0	0	0	0
0	0	0	0	0	0	0	0	0	0	0	0	0	4072600	0	13000000	6413100	0	0	0	0	0	0	0	0	0	0	0	0	0	177070	0	565780	278830	0	0	0	0	0	0	0	0	0	0	0	0	0	0	0	0
0	77500000	0	0	0	0	0	0	0	0	0	0	0	0	0	0	10200000	0	686260	0	0	0	0	0	0	0	0	0	0	0	0	0	0	90353	0	14800000	0	0	0	0	0	0	0	0	0	0	0	0	0	0
0	36700000	0	0	0	0	0	0	0	0	0	0	0	0	0	0	0	0	2826500	0	0	0	0	0	0	0	0	0	0	0	0	0	0	0	0	7002000	0	0	0	0	0	0	0	0	0	0	0	0	0	0
0	7743700	0	0	0	0	0	0	0	0	0	0	0	0	0	0	0	0	645310	0	0	0	0	0	0	0	0	0	0	0	0	0	0	0	0	1475700	0	0	0	0	0	0	0	0	0	0	0	0	0	0
0	0	0	0	0	0	0	0	0	0	0	0	0	0	0	0	0	0	0	0	0	0	0	0	0	0	0	0	0	0	0	0	0	0	0	0	0	0	0	0	0	0	0	0	0	0	0	0	0	0
0	12400000	0	0	0	0	0	0	0	0	0	0	0	0	0	0	0	0	1771700	0	0	0	0	0	0	0	0	0	0	0	0	0	0	0	0	2363300	0	0	0	0	0	0	0	0	0	0	0	0	0	0
0	19700000	0	0	0	48700000	0	21800000	0	2881900	0	282000000	0	663000000	499000000	32000000	79900000	0	345210	0	0	0	853530	0	382820	0	50560	0	4951000	0	11600000	8752300	561200	1402000	0	3258800	0	0	0	15100000	0	10500000	0	0	0	46800000	0	115000000	105000000	5170900
0	39600000	0	0	0	0	0	0	0	0	0	5565000	0	0	0	0	0	0	1277200	0	0	0	0	0	0	0	0	0	179520	0	0	0	0	0	0	7545000	0	0	0	0	0	0	0	0	0	0	0	0	0	0
8059500	13700000	0	0	0	5927400	0	0	0	0	0	22500000	6193400	0	0	12000000	0	1151400	1955900	0	0	0	846770	0	0	0	0	0	3213200	884780	0	0	1716100	0	6118800	0	0	0	0	0	0	0	0	0	0	4607400	0	0	0	0
0	8784500	0	0	0	0	0	0	0	0	0	0	0	0	0	0	0	0	1098100	0	0	0	0	0	0	0	0	0	0	0	0	0	0	0	0	1674000	0	0	0	0	0	0	0	0	0	0	0	0	0	0
0	31100000	0	0	0	0	0	0	0	0	0	0	0	0	7341000	0	0	0	1194500	0	0	0	0	0	0	0	0	0	0	0	0	282340	0	0	0	5918500	0	0	0	0	0	0	0	0	0	0	0	0	0	0
3930800	124000000	4433200	0	0	0	0	0	0	3955400	0	136000000	0	15800000	18300000	36500000	13300000	151180	4773700	170510	0	0	0	0	0	0	152130	0	5238600	0	607770	704990	1405200	511420	0	18900000	0	0	0	0	0	0	0	0	0	26300000	0	4481200	5735200	6448600
0	11200000	0	0	0	0	0	0	0	0	0	0	0	0	0	0	0	0	1405900	0	0	0	0	0	0	0	0	0	0	0	0	0	0	0	0	2143200	0	0	0	0	0	0	0	0	0	0	0	0	0	0
0	7433800	0	0	0	0	0	0	0	0	0	0	0	0	0	3921700	6725500	0	239800	0	0	0	0	0	0	0	0	0	0	0	0	0	126510	216950	0	0	0	0	0	0	0	0	0	0	0	0	0	0	0	599020
20100000	668000000	20200000	33700000	0	361000000	0	19800000	0	27400000	0	167000000	8964300	265000000	243000000	396000000	285000000	1676600	55700000	1679300	2806600	0	30100000	0	1648200	0	2283400	0	13900000	747030	22100000	20300000	33000000	23800000	0	108000000	19300000	57100000	0	73100000	0	28200000	0	39400000	0	39700000	0	42200000	52100000	71000000
0	113000000	0	0	0	0	0	0	0	0	0	0	0	0	0	0	0	0	2572400	0	0	0	0	0	0	0	0	0	0	0	0	0	0	0	0	21600000	0	0	0	0	0	0	0	0	0	0	0	0	0	0
0	13500000	0	2889800	0	16700000	0	0	0	0	0	2795500	0	0	0	4204300	0	0	1126200	0	240810	0	1387900	0	0	0	0	0	232960	0	0	0	350360	0	0	0	0	0	0	0	0	0	0	0	0	0	0	0	0	642180
0	33600000	0	0	0	0	0	0	0	0	0	0	0	18000000	4528400	0	0	0	3737100	0	0	0	0	0	0	0	0	0	0	0	1995700	503150	0	0	0	6273500	0	0	0	0	0	0	0	0	0	0	0	2839600	0	0
0	25900000	0	0	0	14600000	0	0	0	0	0	0	0	0	0	6450000	5176500	0	810260	0	0	0	457020	0	0	0	0	0	0	0	0	0	201560	161760	0	4920100	0	0	0	5594300	0	0	0	0	0	0	0	0	0	0
0	2168300	0	0	0	0	0	0	0	0	0	0	0	14500000	26300000	0	0	0	271040	0	0	0	0	0	0	0	0	0	0	0	1807800	3289400	0	0	0	0	0	0	0	0	0	0	0	0	0	0	0	1559300	5713000	0
0	0	0	0	0	0	0	0	0	0	0	47800000	0	92800000	28400000	59300000	7742500	0	0	0	0	0	0	0	0	0	0	0	5313500	0	10300000	3155000	6588500	860280	0	0	0	0	0	0	0	0	0	0	0	9485200	0	10900000	9024700	7147700
0	7163800	0	0	0	0	0	0	0	0	0	0	0	0	0	16700000	0	0	111940	0	0	0	0	0	0	0	0	0	0	0	0	0	261310	0	0	1365200	0	0	0	0	0	0	0	0	0	0	0	0	0	0
0	159000000	0	0	0	22300000	0	0	0	0	0	15500000	0	0	0	0	0	0	4291000	0	0	0	602730	0	0	0	0	0	419000	0	0	0	0	0	0	29300000	0	0	0	7016800	0	0	0	0	0	5715400	0	0	0	0
0	66200000	0	0	0	0	0	0	0	0	0	0	0	0	0	0	0	0	1614400	0	0	0	0	0	0	0	0	0	0	0	0	0	0	0	0	12600000	0	0	0	0	0	0	0	0	0	0	0	0	0	0
0	9982900	0	0	0	0	0	0	0	0	0	24300000	0	14900000	10900000	6514800	0	0	207980	0	0	0	0	0	0	0	0	0	506010	0	310120	226600	135730	0	0	0	0	0	0	0	0	0	0	0	0	5299900	0	2121400	2129300	0
0	8505500	0	0	0	0	0	0	0	0	0	0	0	8271200	5425300	0	0	0	654270	0	0	0	0	0	0	0	0	0	0	0	636250	417330	0	0	0	0	0	0	0	0	0	0	0	0	0	0	0	0	1050500	0
0	19700000	0	0	0	4583700	0	0	0	0	0	0	0	0	0	24400000	8321900	0	418400	0	0	0	97526	0	0	0	0	0	0	0	0	0	518580	177060	0	3827000	0	0	0	0	0	0	0	0	0	0	0	0	0	2934600
0	21900000	0	0	0	0	0	0	0	0	0	0	0	0	0	0	0	0	730700	0	0	0	0	0	0	0	0	0	0	0	0	0	0	0	0	4177300	0	0	0	0	0	0	0	0	0	0	0	0	0	0
0	83500000	0	0	0	0	0	0	0	0	0	21500000	0	47400000	34900000	9291600	17400000	0	20900000	0	0	0	0	0	0	0	0	0	5381100	0	11900000	8728100	2322900	4340400	0	15700000	0	0	0	0	0	0	0	0	0	0	0	7381700	6606600	0
0	6014200	0	0	0	0	0	0	0	0	0	0	0	0	0	0	0	0	214790	0	0	0	0	0	0	0	0	0	0	0	0	0	0	0	0	1146100	0	0	0	0	0	0	0	0	0	0	0	0	0	0
0	19900000	0	0	0	5868100	0	0	0	0	0	0	0	0	0	0	0	0	1245700	0	0	0	366760	0	0	0	0	0	0	0	0	0	0	0	0	0	0	0	0	2236400	0	0	0	0	0	0	0	0	0	0
0	0	0	0	0	0	0	0	0	0	0	0	0	0	93100000	0	0	0	0	0	0	0	0	0	0	0	0	0	0	0	0	1662500	0	0	0	0	0	0	0	0	0	0	0	0	0	0	0	0	18000000	0
0	12600000	0	0	0	0	0	0	0	0	0	0	0	0	0	0	0	0	132700	0	0	0	0	0	0	0	0	0	0	0	0	0	0	0	0	2402400	0	0	0	0	0	0	0	0	0	0	0	0	0	0
0	4620500	0	0	0	0	0	0	0	0	0	3489100	0	27100000	24900000	13700000	7440800	0	420050	0	0	0	0	0	0	0	0	0	317190	0	2464700	2263900	1247000	676440	0	0	0	0	0	0	0	0	0	0	0	0	0	0	4822000	0
4273300	0	0	0	0	4734300	0	14700000	0	15700000	0	5721300	0	11700000	0	11800000	7816400	54786	0	0	0	0	60697	0	188830	0	200660	0	73349	0	149800	0	150930	100210	0	0	0	0	0	0	0	0	0	14600000	0	0	0	0	0	0
13300000	0	4774600	0	0	0	0	30200000	0	16200000	0	5713800	9543600	3437000	7834100	7004200	0	832610	0	298410	0	0	0	0	1888100	0	1013100	0	357110	596470	214810	489630	437760	0	0	0	0	0	0	0	0	0	0	0	0	0	0	0	0	1069800
0	41100000	0	0	0	0	0	0	0	0	0	0	0	50700000	21200000	30400000	36000000	0	8211300	0	0	0	0	0	0	0	0	0	0	0	10100000	4239800	6086000	7190700	0	6186800	0	0	0	0	0	0	0	0	0	0	0	6428100	5387200	4807900
0	0	0	0	0	0	0	0	0	0	0	0	0	0	0	0	0	0	0	0	0	0	0	0	0	0	0	0	0	0	0	0	0	0	0	0	0	0	0	0	0	0	0	0	0	0	0	0	0	0
0	89000000	0	22000000	0	42700000	0	0	0	39800000	0	73600000	0	71100000	65300000	35100000	4370900	0	4947100	0	1220200	0	2371100	0	0	0	2211000	0	4088500	0	3949300	3629400	1948100	242830	0	14000000	0	0	0	0	0	0	0	0	0	15600000	0	9491500	11300000	10200000
0	65500000	0	0	0	0	0	0	0	0	0	0	0	0	0	16100000	4468800	0	16400000	0	0	0	0	0	0	0	0	0	0	0	0	0	4025600	1117200	0	12500000	0	0	0	0	0	0	0	0	0	0	0	0	0	0
0	0	0	0	0	0	0	0	0	0	0	0	0	97800000	70900000	0	0	0	0	0	0	0	0	0	0	0	0	0	0	0	7522200	5452600	0	0	0	0	0	0	0	0	0	0	0	0	0	0	0	14600000	12800000	0
19800000	15900000	0	0	0	36900000	0	0	0	0	0	0	0	13400000	15800000	0	5478200	2479600	1983500	0	0	0	4611500	0	0	0	0	0	0	0	1678500	1968900	0	684770	0	0	0	0	0	0	0	0	0	0	0	0	0	2069400	3001900	0
0	0	0	0	0	0	0	0	0	0	0	0	0	0	0	9519600	4075900	0	0	0	0	0	0	0	0	0	0	0	0	0	0	0	169990	72783	0	0	0	0	0	0	0	0	0	0	0	0	0	0	0	1454100
0	0	0	0	0	0	0	0	0	0	0	0	0	12600000	19200000	5539700	6156300	0	0	0	0	0	0	0	0	0	0	0	0	0	2100100	3200700	923280	1026100	0	0	0	0	0	0	0	0	0	0	0	0	0	0	2713500	0
0	0	0	0	0	0	0	0	0	0	0	22900000	0	36700000	33900000	17600000	38000000	0	0	0	0	0	0	0	0	0	0	0	3265000	0	5235700	4839200	2513900	5431000	0	0	0	0	0	0	0	0	0	0	0	5128500	0	4514100	5856300	4888000
5227600	0	6605300	0	0	30900000	0	0	0	0	0	0	0	0	0	0	0	326730	0	412830	0	0	1928300	0	0	0	0	0	0	0	0	0	0	0	0	0	0	0	0	11800000	0	0	0	0	0	0	0	0	0	0
0	0	0	0	0	0	0	0	0	0	0	8644500	0	0	0	4324000	6118500	0	0	0	0	0	0	0	0	0	0	0	1440800	0	0	0	720670	1019800	0	0	0	0	0	0	0	0	0	0	0	0	0	0	0	0
0	9364300	2769900	1931600	0	6394600	0	8499700	0	2272100	0	9657600	0	25000000	14300000	214000000	248000000	0	3121400	923280	643850	0	2131500	0	2833200	0	757360	0	3219200	0	8334400	4769400	71400000	82700000	0	0	0	0	0	0	0	0	0	0	0	0	0	0	0	0
0	29400000	0	0	0	0	0	0	0	0	0	0	0	3228300	0	4862500	2375300	0	3672400	0	0	0	0	0	0	0	0	0	0	0	403530	0	607810	296910	0	0	0	0	0	0	0	0	0	0	0	0	0	0	0	0
0	10400000	0	0	0	0	0	6471600	0	1799000	0	23800000	0	66900000	51000000	76800000	76400000	0	1730100	0	0	0	0	0	1078600	0	299830	0	3960600	0	11200000	8506900	12800000	12700000	0	0	0	0	0	0	0	0	0	0	0	5151200	0	10100000	9450900	11900000
2449000	0	7002600	0	0	0	0	0	0	0	0	0	0	0	0	0	0	90702	0	259350	0	0	0	0	0	0	0	0	0	0	0	0	0	0	1795000	0	0	0	0	0	0	0	0	0	0	0	0	0	0	0
0	0	0	6819600	0	0	0	0	0	12000000	0	0	0	0	0	18600000	9977500	0	0	0	852440	0	0	0	0	0	1501500	0	0	0	0	0	2326500	1247200	0	0	0	0	0	0	0	0	0	0	0	0	0	0	0	2842900
0	0	0	0	0	0	0	0	0	0	0	0	0	0	0	77200000	47700000	0	0	0	0	0	0	0	0	0	0	0	0	0	0	0	3676000	2271300	0	0	0	0	0	0	0	0	0	0	0	0	0	0	0	11000000
121000000	365000000	56100000	23400000	0	303000000	0	47000000	0	42600000	0	440000000	10200000	276000000	276000000	473000000	327000000	9271700	28100000	4315800	1799600	0	23300000	0	3615300	0	3276000	0	33900000	781700	21200000	21200000	36400000	25200000	95400000	58700000	43500000	33300000	0	134000000	0	39200000	0	42400000	0	72500000	10900000	40100000	51700000	68300000
3988900	24300000	0	0	0	0	0	2148800	0	0	0	40800000	0	27400000	23700000	36300000	22800000	332410	2028900	0	0	0	0	0	179070	0	0	0	3398700	0	2280600	1978900	3027500	1901000	0	5431700	0	0	0	0	0	0	0	0	0	7946000	0	0	0	0
0	0	0	0	0	6726300	0	0	0	0	0	0	0	0	4799100	7807100	0	0	0	0	0	0	152870	0	0	0	0	0	0	0	0	109070	177430	0	0	0	0	0	0	0	0	0	0	0	0	0	0	0	0	1192500
30400000	0	128000000	116000000	4777800	321000000	0	13500000	0	72300000	0	112000000	34300000	300000000	306000000	111000000	85100000	1050000	0	4399800	4006600	164750	11100000	0	465850	0	2493200	0	3874300	1181900	10300000	10500000	3832400	2936000	30200000	0	83900000	166000000	0	82000000	0	0	0	68000000	0	27300000	0	53000000	70400000	25600000
0	0	1795700	0	0	3784400	0	0	0	0	0	4236900	0	12900000	18100000	4599800	3624700	0	0	105630	0	0	222610	0	0	0	0	0	249230	0	761090	1064300	270580	213220	0	0	0	0	0	0	0	0	0	0	0	0	0	0	3503500	0
0	3231900	0	0	0	0	0	0	0	0	0	11900000	0	10800000	14200000	22000000	8129200	0	293810	0	0	0	0	0	0	0	0	0	1078600	0	982960	1286700	1997800	739020	0	0	0	0	0	0	0	0	0	0	0	2436900	0	0	2794300	3408100
0	10700000	0	0	0	0	0	0	0	0	0	0	0	19300000	0	23500000	17800000	0	1067500	0	0	0	0	0	0	0	0	0	0	0	1930700	0	2351700	1778000	0	2038300	0	0	0	0	0	0	0	0	0	0	0	2899100	0	3590200
0	0	0	0	0	0	0	0	0	0	0	0	0	6417600	0	0	0	0	0	0	0	0	0	0	0	0	0	0	0	0	641760	0	0	0	0	0	0	0	0	0	0	0	0	0	0	0	0	966030	0	0
3606900	0	0	0	0	0	0	0	0	0	0	0	0	28600000	21400000	0	0	103050	0	0	0	0	0	0	0	0	0	0	0	0	817090	611190	0	0	0	0	0	0	0	0	0	0	0	0	0	0	0	3981200	4465700	0
0	0	0	0	0	0	0	0	0	0	0	16500000	0	9523800	0	14400000	25300000	0	0	0	0	0	0	0	0	0	0	0	1371000	0	793650	0	1202200	2107200	0	0	0	0	0	0	0	0	0	0	0	0	0	0	0	0
0	0	0	0	0	0	0	22600000	0	0	0	22400000	0	0	0	152000000	74300000	0	0	0	0	0	0	0	1881500	0	0	0	1866300	0	0	0	12700000	6190300	0	0	0	0	0	0	0	24000000	0	0	0	5668500	0	0	0	16200000
24100000	0	21100000	19100000	0	263000000	0	31200000	0	38200000	4806800	743000000	29700000	403000000	304000000	473000000	139000000	423020	0	370480	335280	0	4617900	0	547590	0	670990	84330	13000000	520380	7061500	5339500	8290500	2446300	25200000	0	26100000	42600000	0	68000000	0	43500000	0	29400000	0	143000000	29200000	49400000	68600000	60500000
12600000	0	7994900	7238700	0	140000000	0	50200000	0	124000000	0	35200000	8099600	59700000	81800000	92700000	29600000	739770	0	470290	425800	0	8251900	0	2952200	0	7318000	0	2072800	476450	3513500	4810200	5453700	1742000	0	0	0	0	0	58500000	0	35000000	0	97000000	0	22300000	0	8729300	11500000	13500000
0	0	4087000	0	0	18000000	0	0	0	0	0	19500000	0	14000000	12700000	0	0	0	0	110460	0	0	485250	0	0	0	0	0	527000	0	378100	343050	0	0	0	0	0	0	0	0	0	0	0	0	0	0	0	0	2457700	0
0	0	0	0	0	0	0	0	0	0	0	5594300	0	0	0	6120600	4204700	0	0	0	0	0	0	0	0	0	0	0	799180	0	0	0	874370	600670	0	0	0	0	0	0	0	0	0	0	0	0	0	0	0	0
0	0	0	0	0	2513400	0	0	0	0	0	26600000	0	9662500	21900000	42900000	21700000	0	0	0	0	0	167560	0	0	0	0	0	1770100	0	644160	1461400	2859300	1448400	0	0	0	0	0	0	0	0	0	0	0	7273300	0	0	4491100	4232800
0	0	0	0	0	0	0	7044900	0	0	0	0	0	0	0	79200000	59100000	0	0	0	0	0	0	0	503210	0	0	0	0	0	0	0	5660100	4223700	0	0	0	0	0	0	0	0	0	0	0	0	0	0	0	11700000
0	0	0	0	0	0	0	0	0	0	0	0	0	0	0	0	0	0	0	0	0	0	0	0	0	0	0	0	0	0	0	0	0	0	0	0	0	0	0	0	0	0	0	0	0	0	0	0	0	0
0	0	0	0	0	0	0	0	0	0	0	0	15800000	0	0	0	0	0	0	0	0	0	0	0	0	0	0	0	0	1576800	0	0	0	0	0	0	0	0	0	0	0	0	0	0	0	0	15800000	0	0	0
0	0	0	0	0	5845100	0	0	0	0	0	0	0	0	0	0	0	0	0	0	0	0	487090	0	0	0	0	0	0	0	0	0	0	0	0	0	0	0	0	2227600	0	0	0	0	0	0	0	0	0	0
0	0	2569200	2799500	0	3341500	0	0	0	2646100	0	109000000	0	24100000	31800000	105000000	74800000	0	0	98814	107670	0	128520	0	0	0	101770	0	4204100	0	925440	1222200	4020900	2877300	0	0	0	0	0	0	0	0	0	0	0	13800000	0	0	6075900	9760100
0	0	0	0	0	0	0	0	0	0	0	0	0	7998600	18000000	5507100	0	0	0	0	0	0	0	0	0	0	0	0	0	0	307640	692860	211810	0	0	0	0	0	0	0	0	0	0	0	0	0	0	0	3488100	0
0	0	0	0	0	4090000	0	0	0	0	0	7094400	17600000	0	0	0	0	0	0	0	0	0	215260	0	0	0	0	0	373390	925950	0	0	0	0	0	0	0	0	0	0	0	0	0	0	0	0	17600000	0	0	0
0	0	0	0	0	0	0	0	0	0	0	14400000	0	0	0	0	0	0	0	0	0	0	0	0	0	0	0	0	465880	0	0	0	0	0	0	0	0	0	0	0	0	0	0	0	0	3094200	0	0	0	0
0	0	0	0	0	0	0	0	0	4783800	0	0	0	0	0	0	0	0	0	0	0	0	0	0	0	0	86978	0	0	0	0	0	0	0	0	0	0	0	0	0	0	0	0	4468700	0	0	0	0	0	0
38100000	0	3699400	0	0	216000000	0	0	0	0	0	53100000	5194900	6400000	5234700	24200000	11100000	1658500	0	160840	0	0	9387100	0	0	0	0	0	2307100	225860	278260	227590	1052300	483390	56800000	0	0	0	0	27600000	0	0	0	0	0	33800000	0	0	0	0
0	0	0	0	0	0	0	0	0	10800000	0	0	0	0	0	2861500	0	0	0	0	0	0	0	0	0	0	3584000	0	0	0	0	0	953840	0	0	0	0	0	0	0	0	0	0	0	0	0	0	0	0	437080
2809700	0	0	0	0	13000000	0	0	0	0	0	0	0	0	0	0	0	85143	0	0	0	0	393970	0	0	0	0	0	0	0	0	0	0	0	2059400	0	0	0	0	0	0	0	0	0	0	0	0	0	0	0
0	12800000	0	0	0	0	0	0	0	0	0	9731100	0	0	0	0	0	0	164700	0	0	0	0	0	0	0	0	0	124760	0	0	0	0	0	0	0	0	0	0	0	0	0	0	0	0	2084800	0	0	0	0
0	0	28200000	9804800	0	17900000	0	12900000	0	0	0	54700000	6005200	13700000	0	0	0	0	0	331700	115350	0	210160	0	151230	0	0	0	643760	70649	161650	0	0	0	0	0	0	0	0	0	0	0	0	0	0	0	0	2068300	0	0
0	15300000	0	0	0	0	0	0	0	0	0	0	0	0	0	57000000	40400000	0	565480	0	0	0	0	0	0	0	0	0	0	0	0	0	2111300	1495800	0	0	0	0	0	0	0	0	0	0	0	0	0	0	0	9020100
0	0	0	0	0	3894500	0	0	0	0	0	13500000	0	0	0	17300000	9269300	0	0	0	0	0	243410	0	0	0	0	0	841600	0	0	0	1084200	579330	0	0	0	0	0	0	0	0	0	0	0	0	0	0	0	2649600
0	26100000	0	0	0	0	0	0	0	0	0	0	0	0	0	0	0	0	2177900	0	0	0	0	0	0	0	0	0	0	0	0	0	0	0	0	4980400	0	0	0	0	0	0	0	0	0	0	0	0	0	0
0	0	0	0	0	0	0	0	0	0	0	0	0	0	0	0	0	0	0	0	0	0	0	0	0	0	0	0	0	0	0	0	0	0	0	0	0	0	0	0	0	0	0	0	0	0	0	0	0	0
0	39400000	0	0	0	0	0	0	0	2684300	0	13900000	42900000	0	0	34200000	7804200	0	2465500	0	0	0	0	0	0	0	167770	0	866490	2679500	0	0	2137600	487760	0	6040100	0	0	0	0	0	0	0	0	0	5584800	0	0	0	2920100
0	0	0	0	0	0	0	0	0	0	0	0	0	0	0	0	0	0	0	0	0	0	0	0	0	0	0	0	0	0	0	0	0	0	0	0	0	0	0	0	0	0	0	0	0	0	0	0	0	0
0	4321100	0	0	0	0	0	0	0	0	0	0	0	3247200	0	12600000	0	0	196420	0	0	0	0	0	0	0	0	0	0	0	147600	0	573730	0	0	0	0	0	0	0	0	0	0	0	0	0	0	488780	0	0
0	105000000	0	0	0	0	0	0	0	0	0	0	0	0	0	0	0	0	2273400	0	0	0	0	0	0	0	0	0	0	0	0	0	0	0	0	19900000	0	0	0	0	0	0	0	0	0	0	0	0	0	0
0	0	7211000	2962700	0	31600000	0	21900000	0	20300000	3023100	0	28500000	8215700	10400000	8956700	0	0	0	3605500	1481300	0	15800000	0	11000000	0	10100000	1511500	0	14200000	4107900	5176100	4478300	0	0	0	6367600	0	0	12100000	0	14300000	0	20000000	0	0	29800000	0	0	0
0	23100000	0	0	0	0	0	0	0	0	0	0	0	0	0	0	0	0	1356700	0	0	0	0	0	0	0	0	0	0	0	0	0	0	0	0	4395200	0	0	0	0	0	0	0	0	0	0	0	0	0	0
0	0	0	0	0	0	0	0	0	0	0	7586400	0	0	0	0	0	0	0	0	0	0	0	0	0	0	0	0	446260	0	0	0	0	0	0	0	0	0	0	0	0	0	0	0	0	1625400	0	0	0	0
0	16500000	0	0	0	6919200	0	0	0	0	0	7444600	0	20000000	26800000	20200000	7832500	0	971750	0	0	0	407010	0	0	0	0	0	437920	0	1173500	1574200	1186200	460730	0	3252400	0	0	0	0	0	0	0	0	0	0	0	3648600	4047100	2416100
0	0	0	0	0	0	0	0	0	0	0	0	0	0	0	9446200	16200000	0	0	0	0	0	0	0	0	0	0	0	0	0	0	0	393590	674180	0	0	0	0	0	0	0	0	0	0	0	0	0	0	0	0
0	37700000	0	0	0	0	0	0	0	0	0	0	0	0	0	0	0	0	2093400	0	0	0	0	0	0	0	0	0	0	0	0	0	0	0	0	7180500	0	0	0	0	0	0	0	0	0	0	0	0	0	0
0	0	0	0	0	0	0	0	0	0	0	0	0	0	0	0	0	0	0	0	0	0	0	0	0	0	0	0	0	0	0	0	0	0	0	0	0	0	0	0	0	0	0	0	0	0	0	0	0	0
0	0	0	0	0	0	0	0	0	0	0	97700000	0	0	0	0	0	0	0	0	0	0	0	0	0	0	0	0	5746700	0	0	0	0	0	0	0	0	0	0	0	0	0	0	0	0	20900000	0	0	0	0
0	3975900	3860600	0	0	0	0	0	0	0	0	0	0	0	0	0	0	0	283990	275760	0	0	0	0	0	0	0	0	0	0	0	0	0	0	0	0	3246200	0	0	0	0	0	0	0	0	0	0	0	0	0
0	0	0	0	0	0	0	0	0	0	0	0	0	0	0	0	9359100	0	0	0	0	0	0	0	0	0	0	0	0	0	0	0	0	389960	0	0	0	0	0	0	0	0	0	0	0	0	0	0	0	0
0	95600000	0	3341100	0	25600000	0	0	0	5037700	0	22700000	0	0	18100000	0	0	0	19100000	0	668230	0	5119500	0	0	0	1007500	0	4545600	0	0	3611800	0	0	0	18200000	0	0	0	0	0	0	0	0	0	0	0	0	0	0
0	3826500	0	0	0	0	0	0	0	0	0	0	0	0	0	0	0	0	147170	0	0	0	0	0	0	0	0	0	0	0	0	0	0	0	0	729180	0	0	0	0	0	0	0	0	0	0	0	0	0	0
0	4584300	0	0	0	12600000	0	0	0	0	0	10300000	0	7971000	10000000	4168400	0	0	1146100	0	0	0	3160500	0	0	0	0	0	2576300	0	1992800	2509800	1042100	0	0	0	0	0	0	0	0	0	0	0	0	2233700	0	0	1918000	0
0	44900000	0	0	0	0	0	0	0	0	0	33700000	0	26800000	18300000	7241100	9273300	0	8989500	0	0	0	0	0	0	0	0	0	6739100	0	5359700	3662200	1448200	1854700	0	0	0	0	0	0	0	0	0	0	0	0	0	0	0	0
0	0	0	0	0	0	0	0	0	0	0	0	0	0	0	7958700	5505800	0	0	0	0	0	0	0	0	0	0	0	0	0	0	0	331610	229410	0	0	0	0	0	0	0	0	0	0	0	0	0	0	0	0
0	0	0	0	0	0	0	0	0	0	0	0	0	7870700	0	11300000	17300000	0	0	0	0	0	0	0	0	0	0	0	0	0	1124400	0	1611800	2464900	0	0	0	0	0	0	0	0	0	0	0	0	0	0	0	0
0	26000000	0	0	0	16900000	0	0	0	0	0	3645100	0	3563400	1785700	0	0	0	667110	0	0	0	432570	0	0	0	0	0	93463	0	91369	45787	0	0	0	4957900	0	0	0	0	0	0	0	0	0	0	0	0	0	0
0	27000000	0	0	0	4953800	0	0	0	0	0	0	0	0	0	0	0	0	614040	0	0	0	112590	0	0	0	0	0	0	0	0	0	0	0	0	5148600	0	0	0	0	0	0	0	0	0	0	0	0	0	0
0	21700000	0	0	0	0	0	0	0	0	0	42600000	0	165000000	86600000	11200000	12400000	0	1665500	0	0	0	0	0	0	0	0	0	3277900	0	12700000	6664100	860440	954980	0	0	0	0	0	0	0	0	0	0	0	11500000	0	23300000	15900000	0
0	8526400	0	0	0	0	0	0	0	0	0	0	0	0	0	0	0	0	609030	0	0	0	0	0	0	0	0	0	0	0	0	0	0	0	0	1624800	0	0	0	0	0	0	0	0	0	0	0	0	0	0
21900000	422000000	37500000	34600000	0	283000000	0	20900000	0	50300000	0	139000000	12800000	142000000	184000000	174000000	133000000	2432000	46900000	4169300	3842600	0	31400000	0	2325100	0	5587800	0	15400000	1418300	15700000	20400000	19300000	14800000	20100000	72400000	33700000	45100000	0	68600000	0	21600000	0	45600000	0	33000000	17000000	25800000	43100000	32600000
0	0	0	0	0	15400000	0	0	0	0	0	0	0	0	0	0	0	0	0	0	0	0	1028300	0	0	0	0	0	0	0	0	0	0	0	0	0	0	0	0	5878400	0	0	0	0	0	0	0	0	0	0
0	16600000	0	0	0	0	0	0	0	0	0	0	0	0	0	0	0	0	4151200	0	0	0	0	0	0	0	0	0	0	0	0	0	0	0	0	3164300	0	0	0	0	0	0	0	0	0	0	0	0	0	0
0	0	0	0	0	0	0	0	0	0	0	0	0	141000000	203000000	92100000	103000000	0	0	0	0	0	0	0	0	0	0	0	0	0	28300000	40600000	18400000	20500000	0	0	0	0	0	0	0	0	0	0	0	0	0	20000000	27900000	18700000
0	0	0	0	0	0	0	0	0	0	0	0	0	0	0	0	0	0	0	0	0	0	0	0	0	0	0	0	0	0	0	0	0	0	0	0	0	0	0	0	0	0	0	0	0	0	0	0	0	0
0	29300000	0	0	0	0	0	0	0	0	0	0	0	0	0	0	0	0	2664300	0	0	0	0	0	0	0	0	0	0	0	0	0	0	0	0	5584800	0	0	0	0	0	0	0	0	0	0	0	0	0	0
0	64200000	0	0	0	0	0	0	0	0	0	7262100	0	37300000	22600000	0	0	0	5840100	0	0	0	0	0	0	0	0	0	660190	0	3387400	2053100	0	0	0	12300000	0	0	0	0	0	0	0	0	0	0	0	5681200	4279000	0
0	0	0	0	0	0	0	0	0	0	0	0	0	0	0	10500000	0	0	0	0	0	0	0	0	0	0	0	0	0	0	0	0	404100	0	0	0	0	0	0	0	0	0	0	0	0	0	0	0	0	1604800
0	9538700	0	0	0	0	0	0	0	0	0	0	0	0	0	0	0	0	353280	0	0	0	0	0	0	0	0	0	0	0	0	0	0	0	0	1817700	0	0	0	0	0	0	0	0	0	0	0	0	0	0
0	0	0	0	0	0	0	0	0	0	0	48100000	0	96700000	0	71400000	27400000	0	0	0	0	0	0	0	0	0	0	0	687430	0	1381200	0	1020600	391550	0	0	0	0	0	0	0	0	0	0	0	10700000	0	10400000	0	10100000
0	31300000	0	0	0	0	0	0	0	0	0	0	0	0	0	0	0	0	412440	0	0	0	0	0	0	0	0	0	0	0	0	0	0	0	0	5973300	0	0	0	0	0	0	0	0	0	0	0	0	0	0
0	4827200	0	0	0	0	0	0	0	0	0	0	0	0	0	0	0	0	100570	0	0	0	0	0	0	0	0	0	0	0	0	0	0	0	0	919880	0	0	0	0	0	0	0	0	0	0	0	0	0	0
0	19500000	0	0	0	0	0	0	0	0	0	0	0	0	0	0	0	0	573850	0	0	0	0	0	0	0	0	0	0	0	0	0	0	0	0	3718000	0	0	0	0	0	0	0	0	0	0	0	0	0	0
0	3737200	0	0	0	0	0	0	0	0	0	0	0	8512700	4881100	0	0	0	133470	0	0	0	0	0	0	0	0	0	0	0	304020	174320	0	0	0	0	0	0	0	0	0	0	0	0	0	0	0	0	945120	0
0	79500000	0	0	0	0	0	0	0	0	0	0	0	0	0	0	0	0	2485900	0	0	0	0	0	0	0	0	0	0	0	0	0	0	0	0	15200000	0	0	0	0	0	0	0	0	0	0	0	0	0	0
0	0	4694000	0	0	64400000	0	0	0	0	0	13800000	0	0	0	5372300	26100000	0	0	66113	0	0	906980	0	0	0	0	0	194160	0	0	0	75666	368090	0	0	0	0	0	24500000	0	0	0	0	0	0	0	0	0	0
0	16700000	0	0	0	0	0	0	0	0	0	3668900	0	0	0	52600000	18300000	0	1519900	0	0	0	0	0	0	0	0	0	333540	0	0	0	4779400	1666300	0	4141800	0	0	0	0	0	0	0	0	0	0	0	0	0	5406200
0	8815100	0	0	0	0	0	0	0	0	0	0	0	0	0	0	31200000	0	2938400	0	0	0	0	0	0	0	0	0	0	0	0	0	0	10400000	0	0	0	0	0	0	0	0	0	0	0	0	0	0	0	0
0	0	0	0	0	0	0	0	0	0	0	262000000	0	0	0	0	0	0	0	0	0	0	0	0	0	0	0	0	65500000	0	0	0	0	0	0	0	0	0	0	0	0	0	0	0	0	56100000	0	0	0	0
9166100	111000000	6312200	7804900	0	0	0	0	0	0	0	22400000	3753300	0	16100000	24200000	19200000	1309400	15800000	901740	1115000	0	0	0	0	0	0	0	3195000	536190	0	2296500	3454600	2737500	0	0	0	0	0	0	0	0	0	0	0	0	0	0	0	0
0	0	3721000	0	0	57300000	0	0	0	18300000	0	0	3008200	16400000	13300000	0	0	0	0	372100	0	0	5732000	0	0	0	1828500	0	0	300820	1636700	1327200	0	0	0	0	0	0	0	21800000	0	0	0	17100000	0	0	0	0	0	0
0	0	0	0	0	0	0	0	0	0	0	0	0	0	0	6196900	10200000	0	0	0	0	0	0	0	0	0	0	0	0	0	0	0	619690	1021600	0	0	0	0	0	0	0	0	0	0	0	0	0	0	0	0
0	0	0	0	0	5950300	0	0	0	0	0	33800000	0	0	0	0	0	0	0	0	0	0	205180	0	0	0	0	0	1164100	0	0	0	0	0	0	0	0	0	0	0	0	0	0	0	0	7232900	0	0	0	0
7360700	0	2937400	2095400	0	16300000	0	0	0	0	0	17900000	4168600	13100000	26100000	36900000	17400000	184020	0	73436	52385	0	407630	0	0	0	0	0	448380	104220	326410	651370	922630	435430	0	0	0	0	0	0	0	0	0	0	0	0	0	0	5419200	4912800
0	0	0	0	0	0	0	0	0	0	0	0	0	0	0	7351100	6808300	0	0	0	0	0	0	0	0	0	0	0	0	0	0	0	735110	680830	0	0	0	0	0	0	0	0	0	0	0	0	0	0	0	0
0	35300000	3346600	3476800	0	2709700	0	4065100	0	11100000	0	106000000	0	83300000	82600000	92600000	68000000	0	5046700	478090	496690	0	387090	0	580730	0	1590000	0	15100000	0	11900000	11800000	13200000	9715600	0	0	0	0	0	0	0	0	0	11300000	0	20800000	0	9592400	15900000	15200000
3790400	0	0	0	0	4467500	0	0	0	0	0	5175600	3233800	0	0	5653100	0	199500	0	0	0	0	235130	0	0	0	0	0	272400	170200	0	0	297530	0	0	0	0	0	0	0	0	0	0	0	0	0	0	0	0	863480
0	0	0	0	0	11000000	0	0	0	0	0	0	0	27900000	26100000	0	0	0	0	0	0	0	610360	0	0	0	0	0	0	0	1552300	1449000	0	0	0	0	0	0	0	0	0	0	0	0	0	0	0	0	5050200	0
0	0	0	0	0	5245400	0	0	0	0	0	0	0	15300000	0	127000000	61500000	0	0	0	0	0	104910	0	0	0	0	0	0	0	306890	0	2546800	1230300	0	0	0	0	0	0	0	0	0	0	0	0	0	0	0	16200000
0	0	0	0	0	0	0	0	0	0	0	107000000	0	0	9323800	0	0	0	0	0	0	0	0	0	0	0	0	0	6700000	0	0	582740	0	0	0	0	0	0	0	0	0	0	0	0	0	20500000	0	0	0	0
2280500	42800000	2969500	0	0	79000000	0	0	0	23500000	0	16300000	0	0	0	15200000	4778900	126690	2375500	164970	0	0	4388600	0	0	0	1307000	0	905600	0	0	0	844190	265500	0	7085900	0	0	0	20100000	0	0	0	21100000	0	10200000	0	0	0	7532200
1728400	0	0	1753600	0	18800000	0	0	0	4742900	0	0	0	0	0	0	0	90971	0	0	92296	0	990870	0	0	0	249630	0	0	0	0	0	0	0	0	0	0	0	0	0	0	0	0	4430500	0	0	0	0	0	0
0	0	0	0	0	0	0	0	0	0	0	0	0	0	0	0	0	0	0	0	0	0	0	0	0	0	0	0	0	0	0	0	0	0	0	0	0	0	0	0	0	0	0	0	0	0	0	0	0	0
0	11800000	0	0	0	0	0	0	0	0	0	0	0	201000000	116000000	0	0	0	1474300	0	0	0	0	0	0	0	0	0	0	0	25100000	14500000	0	0	0	0	0	0	0	0	0	0	0	0	0	0	0	28400000	22600000	0
0	9205600	0	0	0	0	0	0	0	0	0	0	0	0	7406100	8997900	0	0	541500	0	0	0	0	0	0	0	0	0	0	0	0	435650	529290	0	0	0	0	0	0	0	0	0	0	0	0	0	0	0	0	1374400
0	37700000	0	0	0	12100000	0	0	0	4974500	0	0	0	13200000	11500000	37900000	24600000	0	2216900	0	0	0	713610	0	0	0	292620	0	0	0	778320	675090	2230100	1445700	0	6673400	0	0	0	0	0	0	0	0	0	0	0	0	0	5632600
0	0	0	0	0	0	0	0	0	0	0	0	0	0	0	8093600	7422000	0	0	0	0	0	0	0	0	0	0	0	0	0	0	0	578120	530140	0	0	0	0	0	0	0	0	0	0	0	0	0	0	0	1235700
166000000	0	39900000	10900000	0	59900000	0	134000000	0	105000000	0	113000000	51000000	875000000	822000000	533000000	304000000	11900000	0	2850500	775670	0	4275000	0	9597400	0	7493200	0	8065800	3643300	62500000	58700000	38100000	21700000	83000000	0	36200000	0	0	36300000	0	99300000	0	105000000	0	46700000	49600000	141000000	137000000	81100000
125000000	371000000	91000000	10300000	0	47300000	0	31700000	0	4883300	0	495000000	59600000	1020000000	492000000	657000000	512000000	12500000	37100000	9099500	1033700	0	4726500	0	3173000	0	488330	0	49500000	5964900	102000000	49200000	65700000	51200000	51300000	62400000	42400000	36400000	0	18100000	0	58100000	0	0	0	50000000	58600000	142000000	75800000	87400000
31700000	1270000000	38300000	36400000	2580700	48700000	0	53800000	0	15500000	0	978000000	17800000	2480000000	1330000000	2550000000	1700000000	1863600	74900000	2253500	2140400	151810	2862000	0	3166500	0	911490	0	57500000	1046300	146000000	78200000	150000000	100000000	22000000	232000000	36300000	43800000	0	19100000	0	40700000	0	16800000	0	175000000	19200000	354000000	242000000	352000000
0	0	0	0	0	0	0	0	0	0	0	15200000	0	0	0	0	0	0	0	0	0	0	0	0	0	0	0	0	1011400	0	0	0	0	0	0	0	0	0	0	0	0	0	0	0	0	3250500	0	0	0	0
0	0	0	0	0	0	0	0	0	0	0	0	0	0	0	8218500	7419000	0	0	0	0	0	0	0	0	0	0	0	0	0	0	0	222120	200510	0	0	0	0	0	0	0	0	0	0	0	0	0	0	0	0
0	0	0	0	0	0	0	0	0	0	0	16300000	0	89500000	65800000	77300000	67800000	0	0	0	0	0	0	0	0	0	0	0	2334100	0	12800000	9394500	11000000	9685800	0	0	0	0	0	0	0	0	0	0	0	0	0	11100000	14100000	12500000
0	0	0	0	0	28900000	0	0	0	0	0	26600000	0	11200000	16200000	55100000	35600000	0	0	0	0	0	826470	0	0	0	0	0	760690	0	318800	463230	1575500	1017700	0	0	0	0	0	0	0	0	0	0	0	0	0	3254000	3578200	7168800
0	0	0	0	0	0	0	0	0	0	0	0	0	8589500	0	3884300	5331600	0	0	0	0	0	0	0	0	0	0	0	0	0	780870	0	353120	484690	0	0	0	0	0	0	0	0	0	0	0	0	0	1293000	0	0
0	0	0	0	0	0	0	0	0	0	0	0	0	0	0	0	4916000	0	0	0	0	0	0	0	0	0	0	0	0	0	0	0	0	491600	0	0	0	0	0	0	0	0	0	0	0	0	0	0	0	0
0	0	0	0	0	0	0	0	0	0	0	0	0	0	0	0	3430300	0	0	0	0	0	0	0	0	0	0	0	0	0	0	0	0	428790	0	0	0	0	0	0	0	0	0	0	0	0	0	0	0	0
0	0	10300000	0	0	56100000	0	0	0	0	0	56100000	0	0	0	0	0	0	0	380500	0	0	2077900	0	0	0	0	0	2077200	0	0	0	0	0	0	0	0	0	0	21400000	0	0	0	0	0	0	0	0	0	0
0	6031100	0	0	0	7215800	0	0	0	0	0	8844200	0	5690100	0	14100000	3647800	0	105810	0	0	0	126590	0	0	0	0	0	155160	0	99826	0	247090	63996	0	0	0	0	0	0	0	0	0	0	0	0	0	0	0	2151300
3429400	5493200	0	0	0	14500000	0	0	0	0	0	0	0	0	0	0	0	381040	610350	0	0	0	1614900	0	0	0	0	0	0	0	0	0	0	0	0	0	0	0	0	5539000	0	0	0	0	0	0	0	0	0	0
0	0	0	0	0	0	0	0	0	0	3326300	0	0	0	0	0	0	0	0	0	0	0	0	0	0	0	0	103950	0	0	0	0	0	0	0	0	0	0	0	0	0	0	0	0	13700000	0	0	0	0	0
0	0	0	0	0	0	0	0	0	0	0	0	0	5859100	0	14600000	4888600	0	0	0	0	0	0	0	0	0	0	0	0	0	837020	0	2081100	698370	0	0	0	0	0	0	0	0	0	0	0	0	0	0	0	2225100
0	0	0	0	0	0	0	0	0	0	0	31300000	0	31400000	39000000	25100000	0	0	0	0	0	0	0	0	0	0	0	0	1304500	0	1310300	1625300	1047500	0	0	0	0	0	0	0	0	0	0	0	0	0	0	0	0	3840000
0	0	0	0	0	0	0	0	0	0	0	0	0	0	0	4615300	5580000	0	0	0	0	0	0	0	0	0	0	0	0	0	0	0	1538400	1860000	0	0	0	0	0	0	0	0	0	0	0	0	0	0	0	0
0	14900000	0	0	0	0	0	0	0	0	0	0	0	0	0	0	0	0	480500	0	0	0	0	0	0	0	0	0	0	0	0	0	0	0	0	2838500	0	0	0	0	0	0	0	0	0	0	0	0	0	0
0	7719200	0	0	0	31600000	0	0	0	0	0	55600000	0	5724700	32000000	0	0	0	257310	0	0	0	1053100	0	0	0	0	0	1852600	0	190820	1067700	0	0	0	0	0	0	0	0	0	0	0	0	0	10600000	0	0	7499000	0
4755700	0	0	0	0	0	0	0	0	2185200	0	0	0	0	10900000	21400000	0	279750	0	0	0	0	0	0	0	0	128540	0	0	0	0	639200	1259300	0	0	0	0	0	0	0	0	0	0	0	0	0	0	0	0	3269900
0	104000000	0	0	0	0	0	0	0	0	0	7514500	0	28300000	21700000	10800000	5510200	0	34600000	0	0	0	0	0	0	0	0	0	2504800	0	9439700	7220500	3590200	1836700	0	19200000	0	0	0	0	0	0	0	0	0	0	0	4551200	4523900	0
0	0	0	0	0	5102500	0	0	0	0	0	14200000	0	142000000	101000000	15300000	17000000	0	0	0	0	0	510250	0	0	0	0	0	1420400	0	14200000	10100000	1527300	1698400	0	0	0	0	0	0	0	0	0	0	0	0	0	23100000	17800000	0
0	5199800	0	0	0	0	0	0	0	0	0	0	0	0	0	0	0	0	69330	0	0	0	0	0	0	0	0	0	0	0	0	0	0	0	0	990880	0	0	0	0	0	0	0	0	0	0	0	0	0	0
0	0	0	0	0	4731100	0	0	0	0	0	11500000	0	20900000	10700000	0	0	0	0	0	0	0	157700	0	0	0	0	0	383460	0	696210	356590	0	0	0	0	0	0	0	0	0	0	0	0	0	0	0	3088900	2126500	0
0	0	0	0	0	0	0	0	0	0	0	0	0	0	0	0	0	0	0	0	0	0	0	0	0	0	0	0	0	0	0	0	0	0	0	0	0	0	0	0	0	0	0	0	0	0	0	0	0	0
0	109000000	0	0	0	0	0	0	0	0	0	0	0	0	0	0	0	0	6414200	0	0	0	0	0	0	0	0	0	0	0	0	0	0	0	0	19000000	0	0	0	0	0	0	0	0	0	0	0	0	0	0
0	314000000	0	21300000	0	115000000	0	9286800	0	62900000	0	273000000	0	675000000	446000000	105000000	74400000	0	7296800	0	494800	0	2665000	0	215970	0	1462300	0	6348800	0	15700000	10400000	2439600	1730600	0	68900000	0	0	0	34300000	0	8415500	0	47900000	0	37600000	0	94300000	85100000	21700000
0	161000000	0	0	0	317000000	0	0	0	5584700	0	135000000	0	83400000	29400000	19900000	0	0	7340400	0	0	0	14400000	0	0	0	253850	0	6115500	0	3790500	1335100	902350	0	0	26900000	0	0	0	73300000	0	0	0	0	0	22100000	0	40300000	19000000	17800000
167000000	136000000	11300000	12700000	0	81000000	0	0	0	5366300	0	68000000	10800000	86900000	117000000	193000000	66000000	33400000	27100000	2252300	2535500	0	16200000	0	0	0	1073300	0	13600000	2157400	17400000	23500000	38600000	13200000	0	21100000	0	0	0	0	0	0	0	0	0	10700000	0	13900000	18800000	34500000
0	0	0	0	0	57300000	0	0	0	0	0	104000000	0	27800000	18100000	0	0	0	0	0	0	0	1431500	0	0	0	0	0	2610200	0	696030	452720	0	0	0	0	0	0	0	21600000	0	0	0	0	0	11200000	0	8823200	7655600	0
3019900	16700000	0	2626500	0	5254000	0	4378600	0	0	0	0	6291100	0	0	0	0	70230	388220	0	61082	0	122190	0	101830	0	0	0	0	146310	0	0	0	0	0	3181200	0	0	0	0	0	0	0	0	0	0	0	0	0	0
0	0	0	0	0	0	0	0	0	0	0	0	0	0	0	4890900	0	0	0	0	0	0	0	0	0	0	0	0	0	0	0	0	444630	0	0	0	0	0	0	0	0	0	0	0	0	0	0	0	0	747050
0	27400000	0	0	0	51700000	0	0	0	0	0	188000000	0	181000000	267000000	0	0	0	739420	0	0	0	1397500	0	0	0	0	0	5080800	0	4882900	7210000	0	0	0	7487500	0	0	0	0	0	0	0	0	0	47700000	0	28900000	40300000	0
0	89400000	0	0	0	15700000	0	0	0	0	0	24900000	11800000	87900000	58000000	78300000	20400000	0	11200000	0	0	0	1963600	0	0	0	0	0	3118200	1470800	11000000	7245000	9788500	2550300	0	14000000	0	0	0	0	0	0	0	0	0	5369400	0	14900000	11400000	11100000
0	44500000	0	0	0	0	0	0	0	0	0	0	0	0	0	0	0	0	4047700	0	0	0	0	0	0	0	0	0	0	0	0	0	0	0	0	8484700	0	0	0	0	0	0	0	0	0	0	0	0	0	0
0	0	0	0	0	0	0	0	0	0	0	0	0	8913000	2118600	28700000	12300000	0	0	0	0	0	0	0	0	0	0	0	0	0	594200	141240	1913900	818270	0	0	0	0	0	0	0	0	0	0	0	0	0	1599300	0	3787000
0	7548800	0	0	0	0	0	0	0	0	0	20600000	0	26200000	23200000	2436800	0	0	228750	0	0	0	0	0	0	0	0	0	625350	0	792900	704470	73841	0	0	0	0	0	0	0	0	0	0	0	0	0	0	3938600	0	0
5617200	124000000	0	0	0	20600000	0	0	0	0	0	25400000	0	116000000	67100000	65900000	45900000	401230	8831300	0	0	0	1468600	0	0	0	0	0	1816100	0	8265700	4795100	4710400	3281800	0	17700000	0	0	0	0	0	0	0	0	0	10400000	0	13300000	10700000	13200000
0	93400000	0	2657700	0	11700000	0	0	0	0	0	12100000	0	15800000	6207600	0	0	0	1946800	0	55368	0	244570	0	0	0	0	0	251420	0	328790	129330	0	0	0	15900000	0	0	0	0	0	0	0	0	0	0	0	4263000	0	0
0	28300000	0	0	0	0	0	0	0	0	0	14200000	0	26600000	18300000	0	0	0	4037500	0	0	0	0	0	0	0	0	0	2021600	0	3805800	2610900	0	0	0	0	0	0	0	0	0	0	0	0	0	0	0	0	3538800	0
46800000	300000000	40500000	0	0	105000000	0	6637200	0	20100000	0	95700000	8622100	138000000	142000000	399000000	121000000	5203700	33400000	4502700	0	0	11700000	0	737460	0	2230900	0	10600000	958020	15400000	15800000	44400000	13400000	0	49900000	47200000	0	0	36200000	0	0	0	26400000	0	19900000	0	22900000	30400000	48800000
0	59700000	0	0	0	0	0	0	0	0	0	0	0	0	0	0	0	0	1755000	0	0	0	0	0	0	0	0	0	0	0	0	0	0	0	0	11400000	0	0	0	0	0	0	0	0	0	0	0	0	0	0
0	28000000	0	0	0	0	0	0	0	0	0	0	0	13200000	0	4337200	3505700	0	1863400	0	0	0	0	0	0	0	0	0	0	0	878180	0	289150	233710	0	5326300	0	0	0	0	0	0	0	0	0	0	0	0	0	0
0	14100000	0	0	0	0	0	0	0	0	0	0	0	0	0	0	0	0	782130	0	0	0	0	0	0	0	0	0	0	0	0	0	0	0	0	2682800	0	0	0	0	0	0	0	0	0	0	0	0	0	0
17300000	54300000	9715200	5457100	0	16000000	0	7165200	0	6550500	0	46800000	10400000	29600000	28700000	134000000	66700000	2475600	7763700	1387900	779580	0	2282700	0	1023600	0	935780	0	6680000	1491200	4230300	4106700	19200000	9523800	0	5722200	0	0	0	0	0	0	0	0	0	0	0	4921800	6253300	20400000
0	222000000	0	0	0	0	0	0	0	0	0	6488000	0	48400000	12300000	0	0	0	14800000	0	0	0	0	0	0	0	0	0	432530	0	3225300	818460	0	0	0	36300000	0	0	0	0	0	0	0	0	0	0	0	13200000	0	0
0	63900000	0	0	0	0	0	2784900	0	0	0	60600000	0	183000000	96800000	79300000	61900000	0	4914100	0	0	0	0	0	214220	0	0	0	4662600	0	14100000	7447300	6101500	4762300	0	15000000	0	0	0	0	0	0	0	0	0	10300000	0	26100000	17000000	15800000
0	20300000	0	0	0	0	0	0	0	0	0	0	0	0	0	0	0	0	1130200	0	0	0	0	0	0	0	0	0	0	0	0	0	0	0	0	3876700	0	0	0	0	0	0	0	0	0	0	0	0	0	0
0	30500000	0	0	0	0	0	12100000	0	0	0	12400000	0	185000000	126000000	209000000	194000000	0	5087300	0	0	0	0	0	2022000	0	0	0	2074500	0	30900000	21000000	34900000	32400000	0	8272900	0	0	0	0	0	10200000	0	0	0	0	0	27500000	25600000	30000000
0	11300000	0	0	0	0	0	0	0	0	0	0	0	0	0	0	0	0	2815800	0	0	0	0	0	0	0	0	0	0	0	0	0	0	0	0	2146300	0	0	0	0	0	0	0	0	0	0	0	0	0	0
0	12000000	0	0	0	0	0	0	0	0	0	13700000	0	61200000	59800000	27900000	19800000	0	2403700	0	0	0	0	0	0	0	0	0	2737500	0	12200000	12000000	5588800	3958600	0	0	0	0	0	0	0	0	0	0	0	0	0	8319400	12000000	4723700
0	16400000	0	0	0	0	0	0	0	0	0	6518200	0	15800000	8433300	16100000	22700000	0	712930	0	0	0	0	0	0	0	0	0	283400	0	687810	366670	698340	987430	0	0	0	0	0	0	0	0	0	0	0	0	0	0	0	3715400
0	0	0	0	0	41100000	0	0	0	0	0	0	0	0	6133600	11000000	6743600	0	0	0	0	0	3163800	0	0	0	0	0	0	0	0	471810	847780	518740	0	0	0	0	0	15700000	0	0	0	0	0	0	0	0	0	0
0	7896800	0	0	0	3570600	0	0	0	0	0	81800000	2508800	132000000	122000000	209000000	85900000	0	213430	0	0	0	96502	0	0	0	0	0	2211600	67805	3574200	3306100	5650200	2321500	0	0	0	0	0	0	0	0	0	0	0	15600000	0	21100000	20700000	28400000
0	0	0	0	0	10800000	0	0	0	0	0	0	2080100	0	0	3785900	5567600	0	0	0	0	0	208620	0	0	0	0	0	0	40003	0	0	72805	107070	0	0	0	0	0	4134400	0	0	0	0	0	0	0	0	0	0
37400000	0	25600000	15900000	0	18600000	0	0	0	0	0	19700000	11200000	5198800	27900000	11100000	8131200	2077100	0	1420300	883680	0	1030600	0	0	0	0	0	1092100	619800	288820	1552200	616110	451730	27500000	0	21500000	21100000	0	0	0	0	0	0	0	0	10800000	0	5317500	0
0	223000000	9362400	3902000	0	0	0	0	0	9815500	0	84300000	5497100	95100000	108000000	391000000	238000000	0	8902100	374500	156080	0	0	0	0	0	392620	0	3372900	219880	3804000	4334200	15600000	9500100	0	41800000	0	0	0	0	0	0	0	0	0	26700000	0	20300000	24900000	49000000
0	3594300	0	0	0	24900000	0	0	0	0	0	5385100	0	4319800	3868800	9690000	9683400	0	224650	0	0	0	1553200	0	0	0	0	0	336570	0	269990	241800	605620	605210	0	0	0	0	0	0	0	0	0	0	0	0	0	0	0	1477300
0	26900000	0	0	0	18300000	0	0	0	0	0	0	0	0	0	17500000	3439300	0	814110	0	0	0	554040	0	0	0	0	0	0	0	0	0	531010	104220	0	5805900	0	0	0	0	0	0	0	0	0	0	0	0	0	1990300
0	9958100	0	0	0	0	0	0	0	0	0	0	0	11300000	0	0	0	0	3319400	0	0	0	0	0	0	0	0	0	0	0	3768700	0	0	0	0	0	0	0	0	0	0	0	0	0	0	0	0	1701900	0	0
0	0	0	0	0	11000000	0	0	0	0	0	0	0	0	0	0	10300000	0	0	0	0	0	1574600	0	0	0	0	0	0	0	0	0	0	1477900	0	0	0	0	0	0	0	0	0	0	0	0	0	0	0	0
0	4292700	0	0	0	6931300	0	0	0	0	0	0	0	0	0	5998100	3450500	0	390240	0	0	0	630120	0	0	0	0	0	0	0	0	0	545290	313680	0	0	0	0	0	2641500	0	0	0	0	0	0	0	0	0	0
0	15100000	0	0	0	0	0	0	0	0	0	10100000	0	14300000	15100000	21700000	18500000	0	1512200	0	0	0	0	0	0	0	0	0	1005100	0	1428200	1511800	2174900	1849800	0	0	0	0	0	0	0	0	0	0	0	2164300	0	2164500	2885900	3320100
0	0	0	0	0	0	0	0	0	0	0	0	0	13100000	5049200	7588400	7165200	0	0	0	0	0	0	0	0	0	0	0	0	0	2189500	841540	1264700	1194200	0	0	0	0	0	0	0	0	0	0	0	0	0	0	0	0
9249900	0	0	0	0	0	0	0	0	0	0	0	0	0	0	0	0	1541600	0	0	0	0	0	0	0	0	0	0	0	0	0	0	0	0	6779800	0	0	0	0	0	0	0	0	0	0	0	0	0	0	0
0	15700000	0	0	0	0	0	0	0	0	0	0	0	0	0	0	0	0	413900	0	0	0	0	0	0	0	0	0	0	0	0	0	0	0	0	2997200	0	0	0	0	0	0	0	0	0	0	0	0	0	0
0	41500000	0	0	0	0	0	0	0	0	0	19500000	0	0	0	0	0	0	2595900	0	0	0	0	0	0	0	0	0	1220900	0	0	0	0	0	0	0	0	0	0	0	0	0	0	0	0	4185300	0	0	0	0
0	0	0	0	0	0	0	0	0	0	0	20100000	0	0	0	5898500	6160000	0	0	0	0	0	0	0	0	0	0	0	2233300	0	0	0	655390	684450	0	0	0	0	0	0	0	0	0	0	0	4306400	0	0	0	0
0	0	0	0	0	0	0	0	0	0	0	0	0	3406200	0	0	0	0	0	0	0	0	0	0	0	0	0	0	0	0	55840	0	0	0	0	0	0	0	0	0	0	0	0	0	0	0	0	512730	0	0
0	0	0	0	0	0	0	0	0	0	0	3093400	0	8743200	6353500	10500000	7527200	0	0	0	0	0	0	0	0	0	0	0	343710	0	971460	705940	1161600	836360	0	0	0	0	0	0	0	0	0	0	0	0	0	0	0	0
0	58400000	0	0	0	6747200	0	0	0	0	0	0	0	0	0	37300000	14200000	0	3075600	0	0	0	355110	0	0	0	0	0	0	0	0	0	1960500	749810	0	10100000	0	0	0	0	0	0	0	0	0	0	0	0	0	6713800
0	13900000	0	0	0	4409700	0	0	0	0	0	0	0	0	0	0	0	0	284160	0	0	0	89994	0	0	0	0	0	0	0	0	0	0	0	0	0	0	0	0	1680600	0	0	0	0	0	0	0	0	0	0
0	126000000	0	17700000	0	93400000	0	26600000	0	44700000	0	68300000	0	133000000	116000000	22500000	21400000	0	18000000	0	2533300	0	13300000	0	3794000	0	6390400	0	9755300	0	19000000	16600000	3215900	3055200	0	25300000	0	24900000	0	29200000	0	21300000	0	44200000	0	15600000	0	18300000	22900000	3732500
0	146000000	0	0	0	30000000	0	4367400	0	0	0	69700000	0	287000000	126000000	109000000	45500000	0	6968000	0	0	0	1428400	0	207970	0	0	0	3320800	0	13600000	6007400	5202400	2164500	0	21200000	0	0	0	0	0	0	0	0	0	13500000	0	39000000	27900000	15300000
0	0	0	0	0	0	0	0	0	8586300	0	3663700	0	0	0	0	0	0	0	0	0	0	0	0	0	0	408870	0	174460	0	0	0	0	0	0	0	0	0	0	0	0	0	0	8020800	0	0	0	0	0	0
0	0	0	0	0	17500000	0	0	0	0	0	105000000	0	0	5646100	0	20900000	0	0	0	0	0	256920	0	0	0	0	0	1540800	0	0	83031	0	306890	0	0	0	0	0	0	0	0	0	0	0	21700000	0	0	0	0
0	23200000	0	0	0	23600000	0	0	0	0	0	0	0	0	0	0	0	0	663230	0	0	0	674240	0	0	0	0	0	0	0	0	0	0	0	0	4423500	0	0	0	0	0	0	0	0	0	0	0	0	0	0
0	13300000	0	0	0	0	0	0	0	0	0	0	0	0	0	0	0	0	237650	0	0	0	0	0	0	0	0	0	0	0	0	0	0	0	0	1693100	0	0	0	0	0	0	0	0	0	0	0	0	0	0
0	0	0	0	0	0	0	0	0	0	0	128000000	0	51100000	71200000	26900000	11600000	0	0	0	0	0	0	0	0	0	0	0	2840100	0	1135900	1583300	596780	257370	0	0	0	0	0	0	0	0	0	0	0	23200000	0	7883000	15300000	6620700
0	0	0	0	0	13000000	0	0	0	0	0	0	0	5932800	0	0	0	0	0	0	0	0	812050	0	0	0	0	0	0	0	370800	0	0	0	0	0	0	0	0	4951600	0	0	0	0	0	0	0	0	0	0
0	0	0	0	0	5856000	0	0	0	0	0	0	0	0	0	0	0	0	0	0	0	0	97599	0	0	0	0	0	0	0	0	0	0	0	0	0	0	0	0	2231700	0	0	0	0	0	0	0	0	0	0
0	415000000	0	0	0	0	0	0	0	0	0	14800000	0	116000000	67000000	13200000	17300000	0	27700000	0	0	0	0	0	0	0	0	0	985480	0	7704000	4466000	883200	1156500	0	45200000	0	0	0	0	0	0	0	0	0	4675900	0	26000000	17400000	3512800
0	6302700	0	0	0	0	0	0	0	0	0	0	0	0	0	19800000	13600000	0	137020	0	0	0	0	0	0	0	0	0	0	0	0	0	429600	296380	0	0	0	0	0	0	0	0	0	0	0	0	0	0	0	3043300
0	21700000	0	0	0	0	0	0	0	0	0	0	0	0	0	0	0	0	1207300	0	0	0	0	0	0	0	0	0	0	0	0	0	0	0	0	4141100	0	0	0	0	0	0	0	0	0	0	0	0	0	0
0	48600000	0	0	0	0	0	0	0	0	0	0	0	0	0	0	0	0	3241800	0	0	0	0	0	0	0	0	0	0	0	0	0	0	0	0	7726200	0	0	0	0	0	0	0	0	0	0	0	0	0	0
0	0	0	0	0	6408000	0	0	0	0	0	0	0	0	0	0	0	0	0	0	0	0	640800	0	0	0	0	0	0	0	0	0	0	0	0	0	0	0	0	2442100	0	0	0	0	0	0	0	0	0	0
0	0	0	0	0	0	0	0	0	0	0	0	0	0	0	9477500	0	0	0	0	0	0	0	0	0	0	0	0	0	0	0	0	394890	0	0	0	0	0	0	0	0	0	0	0	0	0	0	0	0	1447600
0	0	11300000	0	0	54800000	0	0	0	0	0	39000000	0	7800300	0	0	0	0	0	161410	0	0	782670	0	0	0	0	0	557710	0	111430	0	0	0	0	0	13600000	0	0	16800000	0	0	0	0	0	0	0	0	0	0
0	0	0	0	0	0	0	7960400	0	0	0	5360500	0	24100000	14000000	11700000	13400000	0	0	0	0	0	0	0	1137200	0	0	0	765780	0	3439100	2001400	1670200	1918100	0	0	0	0	0	0	0	0	0	0	0	0	0	0	0	0
0	25400000	0	0	0	0	0	0	0	0	0	0	0	0	0	0	0	0	5087000	0	0	0	0	0	0	0	0	0	0	0	0	0	0	0	0	4847000	0	0	0	0	0	0	0	0	0	0	0	0	0	0
0	0	0	0	0	14400000	0	0	0	0	0	0	0	0	0	0	0	0	0	0	0	0	287340	0	0	0	0	0	0	0	0	0	0	0	0	0	0	0	0	5475300	0	0	0	0	0	0	0	0	0	0
0	35600000	0	0	0	8896100	0	0	0	0	0	6086400	0	50700000	48400000	15500000	15200000	0	5083700	0	0	0	1270900	0	0	0	0	0	869480	0	7249200	6909200	2220400	2173400	0	6569900	0	0	0	0	0	0	0	0	0	0	0	7193000	9115300	2714400
51400000	338000000	13600000	9039100	0	241000000	0	18100000	0	49900000	0	128000000	31700000	152000000	105000000	416000000	103000000	871370	5723300	229920	153210	0	4079400	0	306710	0	845010	0	2161400	537360	2570500	1775100	7044800	1745700	40700000	55400000	12800000	14800000	0	94500000	0	18100000	0	47900000	0	25700000	38800000	20500000	19700000	51800000
7027200	0	0	0	0	92000000	0	8959200	0	20400000	0	46600000	0	51200000	58100000	95900000	54000000	292800	0	0	0	0	3834800	0	373300	0	848670	0	1939900	0	2134900	2420100	3993800	2248000	0	0	0	0	0	0	0	0	0	0	0	12000000	0	7873400	15600000	10200000
0	94600000	0	5303500	0	0	0	13900000	0	20600000	0	0	0	0	18500000	10000000	6349400	0	4979900	0	279130	0	0	0	732240	0	1082700	0	0	0	0	973270	528370	334180	0	0	0	0	0	0	0	0	0	0	0	0	0	0	0	0
0	20400000	0	0	0	0	0	0	0	0	0	0	0	0	0	0	0	0	364090	0	0	0	0	0	0	0	0	0	0	0	0	0	0	0	0	3885400	0	0	0	0	0	0	0	0	0	0	0	0	0	0
0	0	0	0	0	7071300	0	0	0	0	0	6684200	0	0	0	0	0	0	0	0	0	0	261900	0	0	0	0	0	247560	0	0	0	0	0	0	0	0	0	0	0	0	0	0	0	0	1432100	0	0	0	0
5647200	21200000	0	0	0	40500000	0	0	0	0	0	4196600	0	4248900	4203700	3054400	1805900	156870	589550	0	0	0	1126200	0	0	0	0	0	116570	0	118020	116770	84844	50165	0	0	0	0	0	15500000	0	0	0	0	0	0	0	0	0	0
0	0	10500000	0	0	48200000	0	0	0	3746600	0	0	4362000	0	0	0	0	0	0	243050	0	0	1121200	0	0	0	87130	0	0	101440	0	0	0	0	0	0	9268600	0	0	17900000	0	0	0	0	0	0	0	0	0	0
0	113000000	0	0	0	25900000	0	0	0	0	0	0	0	0	0	0	0	0	5934000	0	0	0	1365100	0	0	0	0	0	0	0	0	0	0	0	0	21500000	0	0	0	0	0	0	0	0	0	0	0	0	0	0
0	0	0	0	0	0	0	0	0	0	0	0	0	10300000	0	0	0	0	0	0	0	0	0	0	0	0	0	0	0	0	332390	0	0	0	0	0	0	0	0	0	0	0	0	0	0	0	0	1551000	0	0
0	4887200	0	0	0	0	0	0	0	0	0	0	0	0	0	0	0	0	232730	0	0	0	0	0	0	0	0	0	0	0	0	0	0	0	0	931320	0	0	0	0	0	0	0	0	0	0	0	0	0	0
0	3652000	0	0	0	0	0	0	0	0	0	0	0	0	0	0	0	0	202890	0	0	0	0	0	0	0	0	0	0	0	0	0	0	0	0	695940	0	0	0	0	0	0	0	0	0	0	0	0	0	0
0	17900000	0	0	0	0	0	0	0	0	0	0	0	0	0	0	0	0	745220	0	0	0	0	0	0	0	0	0	0	0	0	0	0	0	0	3408300	0	0	0	0	0	0	0	0	0	0	0	0	0	0
0	0	17800000	0	0	0	0	0	0	0	0	0	0	0	0	0	0	0	0	613950	0	0	0	0	0	0	0	0	0	0	0	0	0	0	0	0	15000000	0	0	0	0	0	0	0	0	0	0	0	0	0
0	10300000	0	0	0	0	0	0	0	0	0	0	0	0	0	30200000	13000000	0	570670	0	0	0	0	0	0	0	0	0	0	0	0	0	1679400	720900	0	0	0	0	0	0	0	0	0	0	0	0	0	0	0	4617200
0	0	0	0	0	0	0	0	0	0	0	0	0	0	0	25700000	21100000	0	0	0	0	0	0	0	0	0	0	0	0	0	0	0	547170	448440	0	0	0	0	0	0	0	0	0	0	0	0	0	0	0	3928100
0	0	0	0	0	91700000	0	0	0	4530400	0	0	0	0	0	12700000	8684700	0	0	0	0	0	9166500	0	0	0	453040	0	0	0	0	0	1273400	868470	0	0	0	0	0	26900000	0	0	0	10200000	0	0	0	0	0	0
0	0	0	0	0	6811000	0	2545700	0	0	0	0	0	0	5864400	27700000	12000000	0	0	0	0	0	324330	0	121220	0	0	0	0	0	0	279260	1319700	570150	0	0	0	0	0	0	0	0	0	0	0	0	0	0	0	4233100
0	28800000	0	0	0	12400000	0	0	0	0	0	0	0	8255400	0	50000000	8820900	0	899120	0	0	0	388190	0	0	0	0	0	0	0	257980	0	1563700	275650	0	5329300	0	0	0	0	0	0	0	0	0	0	0	0	0	5909300
108000000	0	10500000	0	0	0	0	0	0	0	0	0	12400000	0	0	0	0	5661200	0	554970	0	0	0	0	0	0	0	0	0	649990	0	0	0	0	76500000	0	9511300	0	0	0	0	0	0	0	0	0	14100000	0	0	0
0	0	0	0	0	4240800	0	0	0	0	0	0	0	0	0	0	0	0	0	0	0	0	163110	0	0	0	0	0	0	0	0	0	0	0	0	0	0	0	0	1616200	0	0	0	0	0	0	0	0	0	0
0	0	0	0	0	25600000	0	0	0	0	0	32600000	0	0	0	0	5487900	0	0	0	0	0	2563100	0	0	0	0	0	3263500	0	0	0	0	548790	0	0	0	0	0	0	0	0	0	0	0	6992000	0	0	0	0
0	0	0	0	0	0	0	0	0	0	0	5776600	0	12000000	11000000	29100000	12000000	0	0	0	0	0	0	0	0	0	0	0	152020	0	316470	289680	764950	316630	0	0	0	0	0	0	0	0	0	0	0	0	0	0	0	4440000
0	0	0	0	0	0	0	0	0	0	0	7569100	0	0	4080400	3710400	0	0	0	0	0	0	0	0	0	0	0	0	291120	0	0	156940	142710	0	0	0	0	0	0	0	0	0	0	0	0	0	0	0	790080	0
4363600	144000000	0	0	0	10200000	0	0	0	3194600	0	70300000	5309100	338000000	138000000	454000000	266000000	218180	7196000	0	0	0	508660	0	0	0	159730	0	3514100	265450	16900000	6877000	22700000	13300000	0	33700000	0	0	0	0	0	0	0	0	0	10300000	0	40500000	27400000	60400000
0	0	0	0	0	14300000	0	0	0	0	0	8604900	0	0	0	17200000	4420300	0	0	0	0	0	264650	0	0	0	0	0	159350	0	0	0	318960	81858	0	0	0	0	0	0	0	0	0	0	0	0	0	0	0	2630800
8516500	0	14900000	0	0	60200000	0	0	0	4751000	0	48000000	4575400	7585200	11500000	24400000	11400000	170330	0	298080	0	0	1203300	0	0	0	95020	0	959240	91507	151700	229530	488200	228590	0	0	13300000	0	0	22200000	0	0	0	0	0	0	0	0	0	0
10500000	0	3969500	0	2569700	219000000	0	21500000	0	0	0	53700000	0	236000000	103000000	247000000	155000000	2633500	0	992370	0	642420	54700000	0	5369000	0	0	0	13400000	0	58900000	25600000	61800000	38700000	0	0	0	0	0	121000000	0	23000000	0	0	0	9665800	0	16100000	20200000	18400000
0	0	0	0	0	0	0	0	0	20600000	0	0	0	0	0	14200000	3113800	0	0	0	0	0	0	0	0	0	856320	0	0	0	0	0	591700	129740	0	0	0	0	0	0	0	0	0	0	0	0	0	0	0	0
0	0	0	0	0	9065900	0	0	0	0	0	0	0	0	0	0	5798900	0	0	0	0	0	110560	0	0	0	0	0	0	0	0	0	0	70718	0	0	0	0	0	3455100	0	0	0	0	0	0	0	0	0	0
24300000	0	15100000	0	0	88800000	0	0	0	2550500	0	28000000	0	76000000	44400000	0	0	1429800	0	889850	0	0	5224900	0	0	0	150030	0	1647900	0	4472500	2613400	0	0	12500000	0	19100000	0	0	23800000	0	0	0	0	0	13700000	0	11700000	9734400	0
3646600	0	7507500	0	0	0	0	0	0	0	0	6797500	3587800	0	0	0	0	364660	0	750750	0	0	0	0	0	0	0	0	679750	358780	0	0	0	0	0	0	0	0	0	0	0	0	0	0	0	0	3587800	0	0	0
6162000	0	0	0	0	0	0	0	0	0	0	0	0	0	0	0	0	237000	0	0	0	0	0	0	0	0	0	0	0	0	0	0	0	0	4516500	0	0	0	0	0	0	0	0	0	0	0	0	0	0	0
0	0	0	0	0	0	0	0	0	0	0	0	0	0	0	34000000	21400000	0	0	0	0	0	0	0	0	0	0	0	0	0	0	0	3092600	1948400	0	0	0	0	0	0	0	0	0	0	0	0	0	0	0	4330500
0	0	0	0	0	13900000	0	0	0	0	0	0	0	0	0	0	0	0	0	0	0	0	235220	0	0	0	0	0	0	0	0	0	0	0	0	0	0	0	0	5288900	0	0	0	0	0	0	0	0	0	0
0	0	0	0	0	24500000	0	0	0	0	0	0	0	0	7796000	19800000	9757800	0	0	0	0	0	2044000	0	0	0	0	0	0	0	0	649670	1649700	813150	0	0	0	0	0	9347700	0	0	0	0	0	0	0	0	0	0
0	21400000	0	0	0	4634300	0	0	0	0	0	0	0	0	0	5226400	3393100	0	4281200	0	0	0	926860	0	0	0	0	0	0	0	0	0	1045300	678620	0	4079200	0	0	0	0	0	0	0	0	0	0	0	0	0	0
0	0	0	0	0	0	0	0	0	0	0	0	0	0	0	50600000	59800000	0	0	0	0	0	0	0	0	0	0	0	0	0	0	0	10100000	12000000	0	0	0	0	0	0	0	0	0	0	0	0	0	0	0	0
19800000	0	29900000	25800000	0	60000000	0	47600000	0	3273400	0	232000000	7451100	459000000	312000000	0	0	1522500	0	2296400	1988200	0	4618100	0	3659200	0	251800	0	17800000	573160	35300000	24000000	0	0	0	0	30200000	0	0	19400000	0	47800000	0	0	0	38200000	0	72800000	55800000	0
0	0	0	0	0	0	0	0	0	0	0	0	0	0	0	0	16800000	0	0	0	0	0	0	0	0	0	0	0	0	0	0	0	0	883930	0	0	0	0	0	0	0	0	0	0	0	0	0	0	0	0
0	0	0	0	0	0	0	0	0	0	0	0	0	0	0	27000000	12500000	0	0	0	0	0	0	0	0	0	0	0	0	0	0	0	613300	284210	0	0	0	0	0	0	0	0	0	0	0	0	0	0	0	4121800
0	0	0	0	0	8908100	0	0	0	0	0	0	0	0	0	0	0	0	0	0	0	0	468850	0	0	0	0	0	0	0	0	0	0	0	0	0	0	0	0	3394900	0	0	0	0	0	0	0	0	0	0
0	15500000	0	0	0	0	0	0	0	0	0	0	0	0	0	0	0	0	515620	0	0	0	0	0	0	0	0	0	0	0	0	0	0	0	0	2947700	0	0	0	0	0	0	0	0	0	0	0	0	0	0
124000000	176000000	66900000	25800000	38800000	54500000	28500000	5181500	0	33300000	0	420000000	40400000	1650000000	1890000000	2570000000	1150000000	11300000	16000000	6086300	2340900	3525000	4954500	2594900	471040	0	3024500	0	38200000	3675700	150000000	172000000	233000000	104000000	50800000	61800000	52600000	37900000	0	22300000	0	0	0	43600000	0	77700000	43400000	240000000	226000000	380000000
0	12100000	0	0	0	4762200	0	0	0	0	0	6784000	0	0	0	0	0	0	2019700	0	0	0	793700	0	0	0	0	0	1130700	0	0	0	0	0	0	2309200	0	0	0	0	0	0	0	0	0	0	0	0	0	0
0	0	0	0	0	0	0	0	0	8426700	0	0	0	0	0	7933700	8124700	0	0	0	0	0	0	0	0	0	842670	0	0	0	0	0	793370	812470	0	0	0	0	0	0	0	0	0	0	0	0	0	0	0	0
0	13800000	4928600	3428800	0	56300000	0	4849800	0	7382400	0	19700000	0	0	4574900	23600000	9644700	0	727540	259400	180460	0	2962100	0	255250	0	388550	0	1037000	0	0	240790	1243600	507620	0	0	0	0	0	0	0	0	0	0	0	0	0	0	0	2800800
0	0	0	0	0	0	0	0	0	0	0	0	0	39600000	21100000	59900000	34100000	0	0	0	0	0	0	0	0	0	0	0	0	0	3297600	1758500	4994800	2845800	0	0	0	0	0	0	0	0	0	0	0	0	0	0	0	0
15000000	0	37400000	9389100	0	126000000	0	6640600	0	55500000	6611400	66100000	15200000	125000000	96700000	82800000	60600000	1155400	0	2873500	722240	0	9686900	0	510820	0	4266100	508570	5081300	1172900	9621200	7435900	6371900	4658700	0	0	0	0	0	0	0	0	0	34700000	0	17800000	0	21400000	23800000	15000000
0	0	6776600	0	0	96500000	0	0	0	0	0	0	0	28400000	0	0	0	0	0	165280	0	0	2353000	0	0	0	0	0	0	0	692190	0	0	0	0	0	0	0	0	23600000	0	0	0	0	0	0	0	0	0	0
0	0	0	0	0	30300000	0	0	0	0	0	0	0	0	0	0	0	0	0	0	0	0	2334100	0	0	0	0	0	0	0	0	0	0	0	0	0	0	0	0	8802200	0	0	0	0	0	0	0	0	0	0
0	0	0	0	0	0	0	0	0	0	0	9484000	0	10700000	0	0	0	0	0	0	0	0	0	0	0	0	0	0	1896800	0	2138800	0	0	0	0	0	0	0	0	0	0	0	0	0	0	0	0	1609800	0	0
0	0	0	0	0	14500000	0	0	0	0	0	0	0	0	3842300	0	0	0	0	0	0	0	329410	0	0	0	0	0	0	0	0	87326	0	0	0	0	0	0	0	5523700	0	0	0	0	0	0	0	0	0	0
0	16400000	0	0	0	0	0	0	0	0	0	0	0	0	0	0	0	0	3283400	0	0	0	0	0	0	0	0	0	0	0	0	0	0	0	0	3128400	0	0	0	0	0	0	0	0	0	0	0	0	0	0
4605700	0	2138200	0	0	10500000	0	0	0	0	0	39200000	0	94700000	63500000	181000000	145000000	307050	0	142540	0	0	697330	0	0	0	0	0	2616000	0	6310800	4236000	12100000	9667100	0	0	0	0	0	0	0	0	0	0	0	9547000	0	17800000	14000000	25700000
0	0	0	0	0	0	0	0	0	0	0	0	0	284000000	162000000	0	0	0	0	0	0	0	0	0	0	0	0	0	0	0	18900000	10800000	0	0	0	0	0	0	0	0	0	0	0	0	0	0	0	31300000	29600000	0
0	0	0	0	0	0	0	0	0	0	0	9461900	0	0	0	0	0	0	0	0	0	0	0	0	0	0	0	0	946190	0	0	0	0	0	0	0	0	0	0	0	0	0	0	0	0	2027200	0	0	0	0
0	0	4433500	0	0	0	0	0	0	0	0	0	0	0	0	0	0	0	0	2216700	0	0	0	0	0	0	0	0	0	0	0	0	0	0	0	0	3727900	0	0	0	0	0	0	0	0	0	0	0	0	0
0	0	0	0	0	0	0	0	0	0	0	0	2972000	0	0	7338100	0	0	0	0	0	0	0	0	0	0	0	0	0	228620	0	0	564470	0	0	0	0	0	0	0	0	0	0	0	0	0	2972000	0	0	0
0	0	0	0	0	0	0	0	0	0	0	0	0	0	0	19400000	0	0	0	0	0	0	0	0	0	0	0	0	0	0	0	0	719860	0	0	0	0	0	0	0	0	0	0	0	0	0	0	0	0	2968800
0	0	0	0	0	0	0	0	0	0	0	0	0	18300000	16800000	81600000	46500000	0	0	0	0	0	0	0	0	0	0	0	0	0	732580	670490	3263300	1860100	0	0	0	0	0	0	0	0	0	0	0	0	0	3555900	4172600	9938500
0	0	0	0	0	0	0	5494100	0	4829200	0	0	0	0	0	9286800	3035100	0	0	0	0	0	0	0	366280	0	321950	0	0	0	0	0	619120	202340	0	0	0	0	0	0	0	0	0	0	0	0	0	0	0	1418500
0	0	0	0	0	7267700	0	0	0	0	0	0	0	0	0	0	0	0	0	0	0	0	269170	0	0	0	0	0	0	0	0	0	0	0	0	0	0	0	0	2769800	0	0	0	0	0	0	0	0	0	0
0	0	16400000	9533900	0	0	0	0	0	0	0	54600000	0	0	0	76100000	24900000	0	0	1643300	953390	0	0	0	0	0	0	0	5461600	0	0	0	7611200	2493000	0	0	0	0	0	0	0	0	0	0	0	13700000	0	0	0	10600000
0	0	0	0	0	18800000	0	0	0	14200000	0	0	0	0	6601800	0	0	0	0	0	0	0	2684900	0	0	0	2021800	0	0	0	0	943120	0	0	0	0	0	0	0	7125500	0	0	0	13300000	0	0	0	0	0	0
0	0	0	0	0	0	0	0	0	0	0	9794400	0	0	0	33600000	10400000	0	0	0	0	0	0	0	0	0	0	0	264710	0	0	0	909280	280980	0	0	0	0	0	0	0	0	0	0	0	0	0	0	0	0
0	0	0	0	0	0	0	0	0	0	0	0	0	0	0	11000000	0	0	0	0	0	0	0	0	0	0	0	0	0	0	0	0	920200	0	0	0	0	0	0	0	0	0	0	0	0	0	0	0	0	1686700
0	0	0	0	0	0	0	0	0	0	0	0	0	0	0	5951300	6335600	0	0	0	0	0	0	0	0	0	0	0	0	0	0	0	330630	351980	0	0	0	0	0	0	0	0	0	0	0	0	0	0	0	0
31500000	0	0	0	0	0	0	0	0	0	0	0	0	0	0	18200000	8267400	3497700	0	0	0	0	0	0	0	0	0	0	0	0	0	0	2019600	918600	23100000	0	0	0	0	0	0	0	0	0	0	0	0	0	0	0
0	21700000	0	0	0	22700000	0	0	0	0	0	0	0	0	0	0	0	0	1547000	0	0	0	1622800	0	0	0	0	0	0	0	0	0	0	0	0	4127300	0	0	0	0	0	0	0	0	0	0	0	0	0	0
0	0	0	0	0	0	0	0	0	0	0	0	0	0	0	1827500	2902000	0	0	0	0	0	0	0	0	0	0	0	0	0	0	0	152290	241830	0	0	0	0	0	0	0	0	0	0	0	0	0	0	0	0
0	0	0	0	0	0	0	0	0	0	0	0	0	4039600	3872400	24300000	5885200	0	0	0	0	0	0	0	0	0	0	0	0	0	367240	352030	2206700	535020	0	0	0	0	0	0	0	0	0	0	0	0	0	0	0	3707600
7360100	0	6208900	0	0	43900000	0	0	0	0	0	29000000	14400000	0	0	0	0	1051400	0	886980	0	0	6277800	0	0	0	0	0	4141500	2052400	0	0	0	0	0	0	0	0	0	0	0	0	0	0	0	6211100	0	0	0	0
0	0	0	0	0	0	0	0	0	0	0	0	0	0	0	17700000	9200500	0	0	0	0	0	0	0	0	0	0	0	0	0	0	0	2525300	1314400	0	0	0	0	0	0	0	0	0	0	0	0	0	0	0	2700100
6481400	0	5416900	0	0	24900000	0	0	0	0	0	9932800	4170600	5135000	2646300	0	0	1296300	0	1083400	0	0	4987300	0	0	0	0	0	1986600	834120	1027000	529270	0	0	0	0	0	0	0	0	0	0	0	0	0	0	4170600	0	0	0
0	0	0	0	0	0	0	7289600	0	0	0	0	0	40900000	32400000	38500000	26800000	0	0	0	0	0	0	0	662690	0	0	0	0	0	3717500	2944200	3501000	2438200	0	0	0	0	0	0	0	0	0	0	0	0	0	0	0	0
0	0	0	0	0	0	0	0	0	0	0	0	0	7643200	8439300	0	0	0	0	0	0	0	0	0	0	0	0	0	0	0	7643200	8439300	0	0	0	0	0	0	0	0	0	0	0	0	0	0	0	0	1634100	0
0	0	0	9436400	0	14700000	0	0	0	0	0	12000000	0	0	0	0	0	0	0	0	629100	0	979230	0	0	0	0	0	797820	0	0	0	0	0	0	0	0	0	0	0	0	0	0	0	0	2564000	0	0	0	0
0	0	0	0	0	0	0	0	0	0	0	0	0	0	0	5582000	14200000	0	0	0	0	0	0	0	0	0	0	0	0	0	0	0	293790	749660	0	0	0	0	0	0	0	0	0	0	0	0	0	0	0	0
4611100	0	0	0	0	0	0	0	0	4461900	0	47700000	0	369000000	178000000	272000000	309000000	512350	0	0	0	0	0	0	0	0	495770	0	5302900	0	41000000	19800000	30300000	34400000	0	0	0	0	0	0	0	0	0	0	0	13400000	0	53400000	38600000	39200000
0	0	0	0	0	0	0	0	0	0	0	12000000	0	11300000	18300000	10600000	6255700	0	0	0	0	0	0	0	0	0	0	0	860350	0	808550	1308500	753770	446830	0	0	0	0	0	0	0	0	0	0	0	0	0	0	3547000	0
6722400	0	0	0	0	10300000	0	0	0	0	0	8480200	0	23800000	19200000	0	7596900	1344500	0	0	0	0	2051600	0	0	0	0	0	1696000	0	4750900	3845400	0	1519400	0	0	0	0	0	0	0	0	0	0	0	0	0	3557100	3741500	0
0	6942200	0	0	0	6538700	0	0	0	0	0	0	0	0	0	0	0	0	694220	0	0	0	653870	0	0	0	0	0	0	0	0	0	0	0	0	1322900	0	0	0	0	0	0	0	0	0	0	0	0	0	0
0	0	0	0	0	0	0	0	0	0	0	0	0	12800000	9462400	2816700	0	0	0	0	0	0	0	0	0	0	0	0	0	0	1064900	788530	234720	0	0	0	0	0	0	0	0	0	0	0	0	0	0	0	0	430230
0	9147800	0	0	0	0	0	0	0	0	0	0	0	12000000	7361100	0	0	0	831620	0	0	0	0	0	0	0	0	0	0	0	1088000	669190	0	0	0	0	0	0	0	0	0	0	0	0	0	0	0	0	1425300	0
14700000	0	0	0	0	0	0	0	0	0	0	0	0	0	0	0	0	587860	0	0	0	0	0	0	0	0	0	0	0	0	0	0	0	0	10800000	0	0	0	0	0	0	0	0	0	0	0	0	0	0	0
0	7419500	0	0	0	0	0	0	0	0	0	0	0	0	0	5488100	0	0	824380	0	0	0	0	0	0	0	0	0	0	0	0	0	609790	0	0	1413900	0	0	0	0	0	0	0	0	0	0	0	0	0	0
0	22400000	0	0	0	0	0	37900000	0	0	0	0	0	0	41900000	0	0	0	319340	0	0	0	0	0	540860	0	0	0	0	0	0	598460	0	0	0	4259800	0	0	0	0	0	0	0	0	0	0	0	0	0	0
0	8636600	0	0	0	0	0	0	0	0	0	0	0	0	0	0	0	0	719720	0	0	0	0	0	0	0	0	0	0	0	0	0	0	0	0	1645800	0	0	0	0	0	0	0	0	0	0	0	0	0	0
0	0	5353800	5852300	0	4506500	0	5139600	0	0	0	0	0	25400000	0	9919300	10900000	0	0	669230	731540	0	563310	0	642450	0	0	0	0	0	3178500	0	1239900	1362200	0	0	0	0	0	0	0	0	0	0	0	0	0	0	0	0
0	254000000	0	0	0	22300000	0	0	0	0	0	243000000	0	109000000	69200000	53800000	10400000	0	16900000	0	0	0	1485600	0	0	0	0	0	16200000	0	7244000	4610400	3587700	694600	0	51800000	0	0	0	7548800	0	0	0	0	0	35200000	0	21700000	17900000	10000000
0	25000000	0	0	0	0	0	0	0	0	0	0	0	0	0	0	0	0	625110	0	0	0	0	0	0	0	0	0	0	0	0	0	0	0	0	4764900	0	0	0	0	0	0	0	0	0	0	0	0	0	0
0	106000000	0	0	0	0	0	0	0	0	0	0	0	0	9806200	0	0	0	53000000	0	0	0	0	0	0	0	0	0	0	0	0	4903100	0	0	0	20200000	0	0	0	0	0	0	0	0	0	0	0	0	0	0
0	6941800	0	0	0	0	0	0	0	0	0	0	0	0	0	0	0	0	1388400	0	0	0	0	0	0	0	0	0	0	0	0	0	0	0	0	1322800	0	0	0	0	0	0	0	0	0	0	0	0	0	0
0	159000000	0	0	0	0	0	0	0	0	0	0	0	0	0	0	0	0	2409400	0	0	0	0	0	0	0	0	0	0	0	0	0	0	0	0	30300000	0	0	0	0	0	0	0	0	0	0	0	0	0	0
0	16900000	0	0	0	0	0	0	0	0	0	0	0	0	0	0	0	0	2812200	0	0	0	0	0	0	0	0	0	0	0	0	0	0	0	0	3215400	0	0	0	0	0	0	0	0	0	0	0	0	0	0
0	0	0	0	0	0	0	0	0	0	0	37800000	0	20800000	25200000	98600000	74600000	0	0	0	0	0	0	0	0	0	0	0	2516600	0	1385800	1682600	6574400	4973400	0	0	0	0	0	0	0	0	0	0	0	9025800	0	4691800	7283600	13600000
0	0	0	0	0	0	0	0	0	0	0	0	0	13300000	7898000	0	0	0	0	0	0	0	0	0	0	0	0	0	0	0	1907000	1128300	0	0	0	0	0	0	0	0	0	0	0	0	0	0	0	2073900	1464800	0
0	0	0	0	0	0	0	7341200	0	0	0	51200000	0	0	0	71200000	41000000	0	0	0	0	0	0	0	917650	0	0	0	6397100	0	0	0	8901300	5127400	0	0	0	0	0	0	0	0	0	0	0	13100000	0	0	0	10500000
0	0	0	0	0	0	0	0	0	0	0	0	0	0	4939000	0	0	0	0	0	0	0	0	0	0	0	0	0	0	0	0	1234700	0	0	0	0	0	0	0	0	0	0	0	0	0	0	0	0	956330	0
0	0	0	0	0	0	0	0	0	0	0	0	0	0	0	0	15900000	0	0	0	0	0	0	0	0	0	0	0	0	0	0	0	0	2268100	0	0	0	0	0	0	0	0	0	0	0	0	0	0	0	0
0	0	0	0	0	0	0	0	0	0	0	0	0	0	8878300	0	0	0	0	0	0	0	0	0	0	0	0	0	0	0	0	1268300	0	0	0	0	0	0	0	0	0	0	0	0	0	0	0	0	1719100	0
0	0	0	0	0	0	0	0	0	0	0	5164200	0	36200000	9976500	21800000	46800000	0	0	0	0	0	0	0	0	0	0	0	516420	0	3619900	997650	2178600	4676900	0	0	0	0	0	0	0	0	0	0	0	0	0	5426700	4635100	5412700
4877800	0	0	0	0	0	0	0	0	0	0	11000000	0	30900000	26600000	31900000	25500000	443430	0	0	0	0	0	0	0	0	0	0	998810	0	2811400	2413600	2899900	2319200	0	0	0	0	0	0	0	0	0	0	0	3165400	0	4442400	4874800	4572900
0	0	0	0	0	0	0	0	0	0	0	0	0	22500000	0	0	0	0	0	0	0	0	0	0	0	0	0	0	0	0	11200000	0	0	0	0	0	0	0	0	0	0	0	0	0	0	0	0	3384000	0	0
0	0	0	0	0	7925300	0	0	0	0	0	12800000	0	0	0	0	0	0	0	0	0	0	880590	0	0	0	0	0	1425700	0	0	0	0	0	0	0	0	0	0	3020400	0	0	0	0	0	0	0	0	0	0
0	0	0	0	0	0	0	0	0	0	0	0	0	0	0	20200000	14000000	0	0	0	0	0	0	0	0	0	0	0	0	0	0	0	1259700	875730	0	0	0	0	0	0	0	0	0	0	0	0	0	0	0	2441600
0	9816600	0	0	0	3217500	0	0	0	0	0	16300000	0	69700000	43600000	62000000	46500000	0	981660	0	0	0	321750	0	0	0	0	0	1627800	0	6972400	4358600	6203700	4650800	0	2184100	0	0	0	0	0	0	0	0	0	3825800	0	8723800	7175900	10500000
0	0	0	0	0	17300000	0	0	0	21500000	0	35600000	0	0	0	27200000	4004700	0	0	0	0	0	455500	0	0	0	565220	0	937240	0	0	0	715220	105390	0	0	0	0	0	6334800	0	0	0	11700000	0	0	0	0	0	0
0	0	0	0	0	0	0	2736700	0	0	0	13600000	0	0	0	33300000	50400000	0	0	0	0	0	0	0	114030	0	0	0	566890	0	0	0	1387000	2098600	0	0	0	0	0	0	0	0	0	0	0	4600100	0	0	0	4456800
0	0	0	0	0	1981300	0	0	0	0	0	10400000	0	0	0	208000000	94200000	0	0	0	0	0	4586.3	0	0	0	0	0	24092	0	0	0	481480	218070	0	0	0	0	0	0	0	0	0	0	0	0	0	0	0	26000000
0	0	0	0	0	0	0	0	0	0	0	0	0	0	0	21400000	12100000	0	0	0	0	0	0	0	0	0	0	0	0	0	0	0	1946700	1099400	0	0	0	0	0	0	0	0	0	0	0	0	0	0	0	3158100
0	0	0	0	0	0	0	0	0	0	0	0	0	9852700	3513600	0	0	0	0	0	0	0	0	0	0	0	0	0	0	0	656850	234240	0	0	0	0	0	0	0	0	0	0	0	0	0	0	0	1483100	0	0
0	0	0	0	0	0	0	0	0	0	0	0	0	5115700	5242800	0	0	0	0	0	0	0	0	0	0	0	0	0	0	0	1278900	1310700	0	0	0	0	0	0	0	0	0	0	0	0	0	0	0	0	1015200	0
0	0	0	0	0	0	0	0	0	0	0	8660900	0	36200000	34400000	34000000	5591100	0	0	0	0	0	0	0	0	0	0	0	262450	0	1096800	1041300	1031600	169430	0	0	0	0	0	0	0	0	0	0	0	0	0	7118000	5835100	4348500
66300000	0	27500000	4393100	0	167000000	0	15000000	0	5422300	0	460000000	31600000	181000000	295000000	314000000	170000000	3487700	0	1447800	231210	0	8780400	0	789800	0	285380	0	24200000	1661800	9552100	15500000	16500000	8926600	56000000	0	39000000	0	0	45000000	0	15400000	0	0	0	80500000	52900000	28300000	45200000	40900000
0	30200000	0	0	47800000	0	3760400	8475200	0	0	91500000	24800000	55100000	0	0	529000000	141000000	0	914190	0	0	1449400	0	113950	256820	0	0	2772800	750600	1670500	0	0	16000000	4278400	0	7390300	0	0	132000000	0	0	0	0	0	355000000	7558300	34100000	0	0	77100000
4778500	0	0	0	0	0	0	0	0	0	0	0	0	0	0	17500000	5406500	318570	0	0	0	0	0	0	0	0	0	0	0	0	0	0	1166800	360430	0	0	0	0	0	0	0	0	0	0	0	0	0	0	0	2673300
0	32500000	0	0	0	0	0	0	0	0	0	9448300	0	13100000	9215200	24300000	15600000	0	3609100	0	0	0	0	0	0	0	0	0	1049800	0	1453000	1023900	2702500	1730800	0	6189800	0	0	0	0	0	0	0	0	0	0	0	0	0	0
0	0	0	0	0	0	0	0	0	0	0	0	0	0	0	0	0	0	0	0	0	0	0	0	0	0	0	0	0	0	0	0	0	0	0	0	0	0	0	0	0	0	0	0	0	0	0	0	0	0
0	0	0	0	0	0	0	0	0	0	0	0	0	0	0	22600000	21200000	0	0	0	0	0	0	0	0	0	0	0	0	0	0	0	3763500	3534700	0	0	0	0	0	0	0	0	0	0	0	0	0	0	0	3264400
7520100	5464600	9904600	0	0	0	0	0	0	0	0	10900000	0	0	0	0	0	940010	683070	1238100	0	0	0	0	0	0	0	0	1359300	0	0	0	0	0	0	0	0	0	0	0	0	0	0	0	0	2329900	0	0	0	0
0	0	0	0	0	9117200	0	0	0	0	0	0	0	0	0	0	3757100	0	0	0	0	0	759770	0	0	0	0	0	0	0	0	0	0	313090	0	0	0	0	0	3474600	0	0	0	0	0	0	0	0	0	0
0	0	0	0	0	11400000	0	0	0	0	0	6797500	0	0	0	0	0	0	0	0	0	0	1622200	0	0	0	0	0	971070	0	0	0	0	0	0	0	0	0	0	0	0	0	0	0	0	1456300	0	0	0	0
0	0	0	0	0	12300000	0	0	0	0	0	66700000	0	31600000	43600000	89000000	79400000	0	0	0	0	0	767830	0	0	0	0	0	4167400	0	1977700	2724400	5561400	4961600	0	0	0	0	0	0	0	0	0	0	0	16100000	0	7369800	10800000	11100000
34300000	33800000	0	0	0	16600000	0	9959100	0	3054300	0	0	0	54000000	9617600	19900000	6749300	8572800	8442300	0	0	0	4145000	0	2489800	0	763580	0	0	0	13500000	2404400	4964000	1687300	21800000	0	0	0	0	0	0	7977800	0	0	0	0	0	6259200	0	8076900
0	8186200	0	0	0	19100000	0	0	0	0	0	28500000	0	15200000	27500000	18500000	0	0	682190	0	0	0	1591000	0	0	0	0	0	2374400	0	1269200	2287900	1541200	0	0	1685800	0	0	0	7333400	0	0	0	0	0	6429600	0	2447700	4378100	3099200
0	56200000	0	0	0	4250000	0	0	0	0	0	6898500	0	19300000	0	45800000	18500000	0	3305600	0	0	0	250000	0	0	0	0	0	405790	0	1134400	0	2696600	1087300	0	7948600	0	0	0	0	0	0	0	0	0	0	0	6635500	0	4342200
0	19300000	0	0	0	159000000	0	0	0	0	0	15600000	0	22000000	0	0	0	0	2142700	0	0	0	17600000	0	0	0	0	0	1736600	0	2447600	0	0	0	0	0	0	0	0	60400000	0	0	0	0	0	0	0	0	0	0
0	0	0	0	0	0	0	0	0	0	0	0	0	4136600	19300000	0	0	0	0	0	0	0	0	0	0	0	0	0	0	0	159100	742870	0	0	0	0	0	0	0	0	0	0	0	0	0	0	0	0	3739900	0
0	55700000	0	0	0	0	0	0	0	0	0	26200000	0	227000000	51800000	178000000	101000000	0	3975100	0	0	0	0	0	0	0	0	0	1869300	0	16200000	3698800	12700000	7230500	0	14100000	0	0	0	0	0	0	0	0	0	6889300	0	26500000	10700000	24100000
0	0	0	6262000	0	44600000	0	14800000	0	3348600	0	123000000	0	21500000	134000000	38200000	25200000	0	0	0	215930	0	1539500	0	511000	0	115470	0	4224500	0	741720	4636400	1317800	867290	0	0	0	0	0	15300000	0	0	0	0	0	24400000	0	8474100	17300000	9656100
17200000	0	0	0	0	0	0	0	0	0	0	9746800	11500000	8986300	8091700	83900000	59000000	2150600	0	0	0	0	0	0	0	0	0	0	1218400	1439400	1123300	1011500	10500000	7372500	0	0	0	0	0	0	0	0	0	0	0	0	0	0	0	13000000
0	0	0	0	0	9312400	0	0	0	0	0	11400000	0	9916700	3808000	33500000	5926900	0	0	0	0	0	216570	0	0	0	0	0	265800	0	230620	88558	779450	137830	0	0	0	0	0	0	0	0	0	0	0	2904300	0	2464900	0	3691800
0	0	0	0	0	0	0	0	0	0	0	0	0	0	0	6955000	5937100	0	0	0	0	0	0	0	0	0	0	0	0	0	0	0	772780	659670	0	0	0	0	0	0	0	0	0	0	0	0	0	0	0	0
0	4059900	0	0	0	4749900	0	0	0	4222500	0	0	3806500	0	0	26700000	0	0	57999	0	0	0	67856	0	0	0	60322	0	0	54379	0	0	381020	0	0	0	0	0	0	0	0	0	0	0	0	0	0	0	0	4073800
0	3693200	0	0	0	2723000	0	0	0	0	0	0	3730100	0	0	11000000	7439200	0	123110	0	0	0	90765	0	0	0	0	0	0	124340	0	0	365730	247970	0	0	0	0	0	0	0	0	0	0	0	0	0	0	0	1689000
0	7318600	0	0	0	0	0	0	0	0	0	0	0	0	0	0	0	0	813180	0	0	0	0	0	0	0	0	0	0	0	0	0	0	0	0	1394700	0	0	0	0	0	0	0	0	0	0	0	0	0	0
0	0	5087000	0	0	5896600	0	0	0	0	0	0	3866900	0	0	4685900	0	0	0	317940	0	0	368540	0	0	0	0	0	0	241680	0	0	292870	0	0	0	0	0	0	0	0	0	0	0	0	0	0	0	0	715740
0	0	0	0	0	0	0	0	0	0	0	0	0	0	0	25500000	0	0	0	0	0	0	0	0	0	0	0	0	0	0	0	0	2125700	0	0	0	0	0	0	0	0	0	0	0	0	0	0	0	0	3896300
0	0	4438000	0	0	21600000	0	0	0	0	0	15200000	0	0	0	0	0	0	0	634000	0	0	3081700	0	0	0	0	0	2165000	0	0	0	0	0	0	0	0	0	0	8115600	0	0	0	0	0	3352400	0	0	0	0
8486400	0	8044300	4028900	0	23300000	0	0	0	18800000	0	27800000	8875100	25400000	13800000	97100000	82000000	942940	0	893810	447660	0	2586900	0	0	0	2092000	0	3091900	986120	2820300	1528700	10800000	9107300	0	0	0	0	0	0	0	0	0	0	0	0	0	0	0	0
0	0	0	0	0	0	0	1721600	0	0	0	0	0	19600000	8049300	7246000	8295500	0	0	0	0	0	0	0	86080	0	0	0	0	0	978410	402460	362300	414780	0	0	0	0	0	0	0	0	0	0	0	0	0	2945600	0	0
0	0	0	0	0	4998800	0	0	0	0	0	0	0	0	4928200	0	0	0	0	0	0	0	714110	0	0	0	0	0	0	0	0	704030	0	0	0	0	0	0	0	1905100	0	0	0	0	0	0	0	0	0	0
0	5421900	0	0	0	5462200	0	0	0	0	0	0	0	5675300	0	0	0	0	602440	0	0	0	606910	0	0	0	0	0	0	0	630590	0	0	0	0	0	0	0	0	0	0	0	0	0	0	0	0	854290	0	0
0	0	8764700	0	0	13000000	0	0	0	0	0	2128800	0	0	0	0	0	0	0	515570	0	0	764080	0	0	0	0	0	125230	0	0	0	0	0	0	0	0	0	0	0	0	0	0	0	0	456100	0	0	0	0
9770300	0	0	0	0	0	0	0	0	0	0	0	0	0	0	0	0	751560	0	0	0	0	0	0	0	0	0	0	0	0	0	0	0	0	7161300	0	0	0	0	0	0	0	0	0	0	0	0	0	0	0
0	0	0	0	0	0	0	0	0	0	0	0	0	0	4823000	0	0	0	0	0	0	0	0	0	0	0	0	0	0	0	0	1607700	0	0	0	0	0	0	0	0	0	0	0	0	0	0	0	0	933880	0
5830600	0	0	0	0	0	0	0	0	0	0	0	0	0	0	0	0	583060	0	0	0	0	0	0	0	0	0	0	0	0	0	0	0	0	4273600	0	0	0	0	0	0	0	0	0	0	0	0	0	0	0
0	0	0	0	0	6080800	0	0	0	0	0	6142600	0	0	0	0	0	0	0	0	0	0	253370	0	0	0	0	0	255940	0	0	0	0	0	0	0	0	0	0	2317400	0	0	0	0	0	0	0	0	0	0
0	0	0	0	0	0	0	0	0	0	0	0	0	243000000	57500000	41900000	25000000	0	0	0	0	0	0	0	0	0	0	0	0	0	81100000	19200000	14000000	8320900	0	0	0	0	0	0	0	0	0	0	0	0	0	20900000	10300000	8318300
17600000	10700000	0	0	0	0	0	0	0	0	0	0	0	31200000	11500000	0	0	532440	324880	0	0	0	0	0	0	0	0	0	0	0	946930	349610	0	0	11500000	0	0	0	0	0	0	0	0	0	0	0	0	6100300	0	0
8444800	0	0	0	0	17900000	0	0	0	0	0	29900000	0	21800000	24100000	21100000	23300000	844480	0	0	0	0	1790300	0	0	0	0	0	2992500	0	2179000	2409100	2105300	2326300	8605100	0	0	0	0	0	0	0	0	0	0	4513300	0	2968300	5836200	2547900
113000000	0	40200000	0	0	0	0	0	0	0	0	0	7071600	0	0	0	0	5394200	0	1913800	0	0	0	0	0	0	0	0	0	336740	0	0	0	0	55200000	0	61700000	0	0	0	0	0	0	0	0	0	0	0	0	0
0	0	0	0	0	29700000	0	0	0	0	0	0	0	0	0	0	0	0	0	0	0	0	1411900	0	0	0	0	0	0	0	0	0	0	0	0	0	0	0	0	11300000	0	0	0	0	0	0	0	0	0	0
0	0	0	0	0	0	0	0	0	0	0	0	0	0	0	6623300	0	0	0	0	0	0	0	0	0	0	0	0	0	0	0	0	946190	0	0	0	0	0	0	0	0	0	0	0	0	0	0	0	0	1011700
0	0	13600000	11300000	0	0	0	26000000	0	12100000	0	0	0	33100000	24600000	33200000	19400000	0	0	303140	251130	0	0	0	577210	0	269050	0	0	0	735210	546790	738690	432000	0	0	0	0	0	0	0	0	0	0	0	0	0	4850200	0	4946700
0	0	4364100	0	0	22500000	0	0	0	0	0	6899700	5785000	0	0	22000000	17500000	0	0	101490	0	0	523870	0	0	0	0	0	160460	134530	0	0	512650	406280	0	0	0	0	0	0	0	0	0	0	0	0	0	0	0	0
0	0	0	0	0	0	0	0	0	0	0	0	0	0	0	11100000	0	0	0	0	0	0	0	0	0	0	0	0	0	0	0	0	1387900	0	0	0	0	0	0	0	0	0	0	0	0	0	0	0	0	1696000
0	43500000	0	0	0	26700000	0	0	0	0	0	0	0	13900000	8736400	7640100	17200000	0	3345700	0	0	0	2052700	0	0	0	0	0	0	0	1071000	672030	587700	1323400	0	0	0	0	0	0	0	0	0	0	0	0	0	0	0	0
0	0	0	0	0	0	0	0	0	20400000	0	67400000	0	0	0	17100000	0	0	0	0	0	0	0	0	0	0	1273200	0	4211600	0	0	0	1066700	0	0	0	0	0	0	0	0	0	0	0	0	14400000	0	0	0	0
0	0	0	0	0	15500000	0	0	0	0	0	0	0	0	0	0	0	0	0	0	0	0	7730700	0	0	0	0	0	0	0	0	0	0	0	0	0	0	0	0	5892400	0	0	0	0	0	0	0	0	0	0
0	0	0	0	0	0	0	0	0	0	0	9319900	0	4142200	4220700	6562700	0	0	0	0	0	0	0	0	0	0	0	0	2330000	0	1035500	1055200	1640700	0	0	0	0	0	0	0	0	0	0	0	0	0	0	0	0	1002400
0	0	0	0	0	5468400	0	0	0	0	0	0	0	0	3256700	0	0	0	0	0	0	0	911410	0	0	0	0	0	0	0	0	542790	0	0	0	0	0	0	0	0	0	0	0	0	0	0	0	0	630600	0
0	0	0	0	0	0	0	0	0	0	0	0	0	0	0	11200000	0	0	0	0	0	0	0	0	0	0	0	0	0	0	0	0	2235900	0	0	0	0	0	0	0	0	0	0	0	0	0	0	0	0	1707600
0	0	2963500	0	0	13600000	0	0	0	2393400	0	13600000	0	65300000	57400000	27700000	30500000	0	0	423360	0	0	1948200	0	0	0	341920	0	1938400	0	9333700	8194500	3954600	4359400	0	0	0	0	0	0	0	0	0	0	0	0	0	9834800	0	0
0	0	0	0	0	0	0	0	0	0	0	0	0	0	0	5091300	4805800	0	0	0	0	0	0	0	0	0	0	0	0	0	0	0	1018300	961160	0	0	0	0	0	0	0	0	0	0	0	0	0	0	0	0
0	0	0	0	0	6075500	0	0	0	0	0	0	0	0	0	0	0	0	0	0	0	0	867930	0	0	0	0	0	0	0	0	0	0	0	0	0	0	0	0	2315400	0	0	0	0	0	0	0	0	0	0
0	0	0	0	0	12500000	0	0	0	0	0	109000000	0	87900000	138000000	18200000	13000000	0	0	0	0	0	501860	0	0	0	0	0	4359800	0	3516500	5508400	727840	518530	0	0	0	0	0	0	0	0	0	0	0	24600000	0	12700000	17600000	0
0	0	0	0	0	20800000	0	0	0	0	0	0	0	0	0	0	0	0	0	0	0	0	947020	0	0	0	0	0	0	0	0	0	0	0	0	0	0	0	0	7940100	0	0	0	0	0	0	0	0	0	0
0	0	0	0	0	0	0	0	0	0	0	0	0	86100000	0	171000000	60200000	0	0	0	0	0	0	0	0	0	0	0	0	0	430260	0	854670	301070	0	0	0	0	0	0	0	0	0	0	0	0	0	0	0	20400000
42900000	15400000	10900000	10000000	0	38600000	0	5094900	0	13600000	0	191000000	14200000	65700000	88300000	14600000	14200000	2521900	905910	643330	589030	0	2268000	0	299700	0	797560	0	11300000	836000	3863400	5191700	857100	835600	0	0	0	0	0	0	0	0	0	0	0	0	0	0	0	0
4468400	0	4433900	0	0	19800000	0	4706900	0	0	0	8044600	2218600	0	0	13500000	4629800	154080	0	152890	0	0	683790	0	162310	0	0	0	277400	76505	0	0	464990	159650	0	0	0	0	0	0	0	0	0	0	0	0	0	0	0	2059700
0	0	0	0	0	0	0	9330800	0	0	0	0	0	0	0	0	0	0	0	0	0	0	0	0	266600	0	0	0	0	0	0	0	0	0	0	0	0	0	0	0	0	7290100	0	0	0	0	0	0	0	0
0	2584500	0	0	0	16900000	0	0	0	0	0	0	0	44600000	12200000	62300000	78300000	0	234960	0	0	0	1536700	0	0	0	0	0	0	0	4058900	1113100	5659400	7118200	0	0	0	0	0	0	0	0	0	0	0	0	0	11400000	6464600	6007900
0	0	0	0	0	0	0	0	0	0	0	0	0	0	0	0	6265500	0	0	0	0	0	0	0	0	0	0	0	0	0	0	0	0	2088500	0	0	0	0	0	0	0	0	0	0	0	0	0	0	0	0
0	0	0	0	0	0	0	0	0	0	0	0	0	14800000	4203900	21900000	25800000	0	0	0	0	0	0	0	0	0	0	0	0	0	1056800	300280	1561100	1845900	0	0	0	0	0	0	0	0	0	0	0	0	0	2040700	0	4474000
0	0	0	0	0	0	0	0	0	0	0	0	0	7448600	4265200	0	0	0	0	0	0	0	0	0	0	0	0	0	0	0	286480	164050	0	0	0	0	0	0	0	0	0	0	0	0	0	0	0	0	825880	0
0	0	0	0	0	16800000	0	0	0	0	0	0	0	0	0	0	0	0	0	0	0	0	441130	0	0	0	0	0	0	0	0	0	0	0	0	0	0	0	0	6388400	0	0	0	0	0	0	0	0	0	0
0	0	0	0	0	6038600	0	0	0	0	0	57300000	0	0	0	0	0	0	0	0	0	0	182990	0	0	0	0	0	1736000	0	0	0	0	0	0	0	0	0	0	0	0	0	0	0	0	12300000	0	0	0	0
0	0	5172700	0	0	0	0	0	0	0	0	22800000	3431700	0	0	5382400	0	0	0	369480	0	0	0	0	0	0	0	0	1630700	245120	0	0	384460	0	0	0	0	0	0	0	0	0	0	0	0	4891200	0	0	0	0
0	54000000	0	0	0	0	0	4232100	0	0	0	29600000	0	174000000	67200000	180000000	154000000	0	9000200	0	0	0	0	0	705360	0	0	0	4935900	0	29000000	11200000	30000000	25700000	0	10000000	0	0	0	0	0	0	0	0	0	0	0	26500000	14200000	19400000
0	24300000	0	0	0	0	0	2887800	0	4534300	0	13800000	0	0	0	91500000	28300000	0	1156700	0	0	0	0	0	137520	0	215920	0	657100	0	0	0	4356500	1347400	0	7015700	0	0	0	0	0	0	0	0	0	4642400	0	0	0	7937800
38700000	213000000	30800000	8195200	2222900	120000000	0	18600000	0	19900000	3364700	467000000	44200000	145000000	199000000	334000000	145000000	1842000	10100000	1468600	390250	105850	5700200	0	886950	0	945530	160220	22200000	2105000	6915700	9469000	15900000	6895200	38700000	32600000	36100000	15900000	0	35700000	0	19100000	0	25600000	0	85000000	59600000	19800000	32600000	41200000
0	0	0	0	0	26500000	0	0	0	0	0	4104300	0	0	0	0	0	0	0	0	0	0	1556400	0	0	0	0	0	241430	0	0	0	0	0	0	0	0	0	0	10100000	0	0	0	0	0	0	0	0	0	0
107000000	623000000	90800000	107000000	15600000	103000000	4138600	221000000	0	127000000	0	147000000	126000000	194000000	133000000	538000000	262000000	4111200	24000000	3494100	4102100	601210	3965900	159180	8502300	0	4873200	0	5663300	4838700	7453400	5127600	20700000	10100000	63800000	92600000	48100000	109000000	0	53000000	0	164000000	0	0	0	73200000	97800000	68600000	56000000	70900000
3866100	0	9535600	2750300	0	13300000	0	0	0	2664100	0	33100000	3604800	0	18900000	13400000	7920600	483260	0	1192000	343790	0	1656300	0	0	0	333010	0	4134900	450610	0	2356700	1679900	990080	0	0	0	0	0	5045300	0	0	0	0	0	5096400	0	0	4097900	0
0	0	0	0	0	7432700	0	0	0	0	0	11000000	0	0	24000000	76700000	106000000	0	0	0	0	0	464550	0	0	0	0	0	684600	0	0	1500500	4790700	6596900	0	0	0	0	0	0	0	0	0	0	0	0	0	0	0	14600000
0	0	0	0	0	0	0	0	0	0	0	0	0	0	8454700	0	0	0	0	0	0	0	0	0	0	0	0	0	0	0	0	402610	0	0	0	0	0	0	0	0	0	0	0	0	0	0	0	0	1637100	0
0	0	0	0	0	0	0	0	0	0	0	0	0	18400000	14400000	34600000	36900000	0	0	0	0	0	0	0	0	0	0	0	0	0	1843700	1442700	3455900	3692500	0	0	0	0	0	0	0	0	0	0	0	0	0	4909900	0	4392400
0	12000000	0	0	0	0	0	0	0	0	0	0	0	0	3562000	0	0	0	521640	0	0	0	0	0	0	0	0	0	0	0	0	154870	0	0	0	2286300	0	0	0	0	0	0	0	0	0	0	0	0	0	0
0	0	0	0	0	0	0	0	0	3474900	0	11500000	0	0	0	46300000	25800000	0	0	0	0	0	0	0	0	0	57915	0	191560	0	0	0	771490	430480	0	0	0	0	0	0	0	0	0	0	0	4338100	0	0	0	4772700
24100000	0	0	0	0	0	0	0	0	0	0	0	0	0	0	0	0	12100000	0	0	0	0	0	0	0	0	0	0	0	0	0	0	0	0	17700000	0	0	0	0	0	0	0	0	0	0	0	0	0	0	0
0	25400000	0	0	0	0	0	0	0	0	0	0	0	0	0	14100000	45600000	0	2824500	0	0	0	0	0	0	0	0	0	0	0	0	0	1568400	5061500	0	4844100	0	0	0	0	0	0	0	0	0	0	0	0	0	0
0	0	0	0	0	0	0	0	0	0	0	7638000	0	12300000	5048500	6339000	0	0	0	0	0	0	0	0	0	0	0	0	694360	0	1120500	458960	576270	0	0	0	0	0	0	0	0	0	0	0	0	0	0	1855400	0	0
0	0	0	0	0	0	0	0	0	0	0	0	0	8481600	7289000	12300000	8955200	0	0	0	0	0	0	0	0	0	0	0	0	0	1060200	911120	1535000	1119400	0	0	0	0	0	0	0	0	0	0	0	0	0	0	0	0
0	0	0	0	0	21900000	0	0	0	0	0	0	0	0	0	0	0	0	0	0	0	0	591850	0	0	0	0	0	0	0	0	0	0	0	0	0	0	0	0	8345600	0	0	0	0	0	0	0	0	0	0
0	6444200	0	0	0	0	0	0	0	0	0	0	0	0	0	4063400	3902000	0	644420	0	0	0	0	0	0	0	0	0	0	0	0	0	406340	390200	0	1228000	0	0	0	0	0	0	0	0	0	0	0	0	0	0
0	0	0	0	0	6121700	0	0	0	0	0	0	0	0	0	12200000	5255100	0	0	0	0	0	510140	0	0	0	0	0	0	0	0	0	1015400	437920	0	0	0	0	0	0	0	0	0	0	0	0	0	0	0	1861100
0	0	0	0	0	0	0	0	0	0	0	0	0	4135000	0	29000000	4756200	0	0	0	0	0	0	0	0	0	0	0	0	0	125300	0	877710	144130	0	0	0	0	0	0	0	0	0	0	0	0	0	0	0	4424100
0	0	0	0	0	0	0	0	0	0	0	0	0	0	0	10200000	17300000	0	0	0	0	0	0	0	0	0	0	0	0	0	0	0	1457900	2477000	0	0	0	0	0	0	0	0	0	0	0	0	0	0	0	0
0	0	0	0	0	0	0	0	0	0	0	0	0	9639500	11400000	0	0	0	0	0	0	0	0	0	0	0	0	0	0	0	876320	1036100	0	0	0	0	0	0	0	0	0	0	0	0	0	0	0	0	2206900	0
10600000	0	6071600	0	0	27100000	0	0	0	4534400	0	12900000	9471600	66300000	60600000	53700000	29800000	815060	0	467040	0	0	2081700	0	0	0	348800	0	989550	728580	5100500	4664100	4131200	2292300	0	0	0	0	0	11200000	0	0	0	0	0	0	0	9328200	10600000	8523300
0	0	0	0	0	0	0	0	0	0	0	0	0	0	0	12500000	9436100	0	0	0	0	0	0	0	0	0	0	0	0	0	0	0	1567500	1179500	0	0	0	0	0	0	0	0	0	0	0	0	0	0	0	0
96900000	725000000	86300000	58100000	0	343000000	0	88700000	0	80200000	0	216000000	82700000	684000000	349000000	532000000	349000000	9689600	72500000	8625000	5813700	0	34300000	0	8871800	0	8024300	0	21600000	8270400	68400000	34900000	53200000	34900000	82200000	110000000	66900000	90400000	0	151000000	0	72600000	0	105000000	0	40100000	90200000	74300000	53500000	52200000
0	0	0	0	0	1338700	0	0	0	0	0	0	0	21300000	5916400	4670700	4543600	0	0	0	0	0	133870	0	0	0	0	0	0	0	2134700	591640	467070	454360	0	0	0	0	0	0	0	0	0	0	0	0	0	3213400	0	0
0	217000000	0	0	0	0	0	0	0	0	0	0	0	0	3554600	0	0	0	13500000	0	0	0	0	0	0	0	0	0	0	0	0	222160	0	0	0	41300000	0	0	0	0	0	0	0	0	0	0	0	0	0	0
0	12600000	0	0	0	5160800	0	0	0	0	0	0	0	0	0	0	0	0	467300	0	0	0	191140	0	0	0	0	0	0	0	0	0	0	0	0	2404400	0	0	0	0	0	0	0	0	0	0	0	0	0	0
0	24700000	0	0	0	10900000	0	0	0	0	0	11700000	0	12000000	10500000	0	0	0	1176300	0	0	0	517170	0	0	0	0	0	554810	0	573350	498920	0	0	0	4707500	0	0	0	0	0	0	0	0	0	0	0	0	0	0
14900000	8167600	3357600	0	0	0	0	2705400	0	8074400	0	62600000	4905500	0	9560100	124000000	107000000	783470	429870	176720	0	0	0	0	142390	0	424970	0	3292400	258180	0	503160	6537600	5635700	13700000	0	0	0	0	0	0	0	0	0	0	17600000	0	0	0	15700000
0	76900000	0	0	0	0	0	0	0	0	0	0	0	30300000	0	0	0	0	4271800	0	0	0	0	0	0	0	0	0	0	0	1683400	0	0	0	0	14400000	0	0	0	0	0	0	0	0	0	0	0	4809400	0	0
0	82200000	0	0	0	17500000	0	0	0	0	0	0	0	0	0	0	0	0	7472300	0	0	0	1592500	0	0	0	0	0	0	0	0	0	0	0	0	15700000	0	0	0	0	0	0	0	0	0	0	0	0	0	0
0	67800000	0	0	0	0	0	0	0	0	0	0	0	0	25900000	0	0	0	5212400	0	0	0	0	0	0	0	0	0	0	0	0	1993000	0	0	0	9820200	0	0	0	0	0	0	0	0	0	0	0	0	8109400	0
0	10500000	0	0	0	0	0	0	0	0	0	0	0	0	0	0	0	0	2621900	0	0	0	0	0	0	0	0	0	0	0	0	0	0	0	0	1998500	0	0	0	0	0	0	0	0	0	0	0	0	0	0
0	78100000	0	2586500	0	42300000	0	7356200	0	6290000	0	33100000	0	146000000	121000000	61000000	64400000	0	4337200	0	143690	0	2347300	0	408680	0	349450	0	1839200	0	8117400	6707200	3388700	3575400	0	12300000	0	0	0	20600000	0	0	0	0	0	5994100	0	14700000	16600000	9356000
0	0	0	0	0	0	0	0	0	0	0	0	0	85200000	0	0	0	0	0	0	0	0	0	0	0	0	0	0	0	0	1419500	0	0	0	0	0	0	0	0	0	0	0	0	0	0	0	0	12800000	0	0
4161000	0	6295700	4521200	0	12700000	0	14700000	0	6897000	0	75500000	4469700	122000000	102000000	224000000	158000000	594430	0	899390	645880	0	1817400	0	2105300	0	985280	0	10800000	638530	17400000	14500000	32000000	22600000	0	0	0	0	0	0	0	10100000	0	9871600	0	12100000	0	22800000	18000000	33500000
13700000	0	0	0	0	87200000	0	0	0	0	0	0	0	8187000	26200000	18600000	17500000	1963600	0	0	0	0	12500000	0	0	0	0	0	0	0	1169600	3736200	2662800	2503600	0	0	0	0	0	0	0	0	0	0	0	0	0	0	4479400	3076600
0	0	0	0	0	0	0	0	0	0	0	6844200	0	14700000	25200000	0	0	0	0	0	0	0	0	0	0	0	0	0	977750	0	2096500	3602900	0	0	0	0	0	0	0	0	0	0	0	0	0	0	0	0	4883400	0
0	0	0	0	0	0	0	0	0	0	0	0	0	0	21000000	0	0	0	0	0	0	0	0	0	0	0	0	0	0	0	0	1912800	0	0	0	0	0	0	0	0	0	0	0	0	0	0	0	0	4074000	0
0	0	0	0	0	0	0	0	0	0	0	0	0	6021100	0	129000000	115000000	0	0	0	0	0	0	0	0	0	0	0	0	0	1003500	0	21500000	19100000	0	0	0	0	0	0	0	0	0	0	0	0	0	0	0	19900000
0	0	0	0	0	0	0	0	0	0	0	8803200	0	0	0	0	0	0	0	0	0	0	0	0	0	0	0	0	157200	0	0	0	0	0	0	0	0	0	0	0	0	0	0	0	0	1886100	0	0	0	0
0	0	2429100	0	0	10700000	0	0	0	0	0	7196500	0	17700000	12800000	14300000	25400000	0	0	242910	0	0	1067500	0	0	0	0	0	719650	0	1771900	1283100	1432100	2535300	0	0	0	0	0	4089800	0	0	0	0	0	0	0	2670900	2490500	2189300
0	40600000	0	0	0	7650400	0	0	0	0	0	9531200	0	32200000	27000000	38500000	20600000	0	6769800	0	0	0	1275100	0	0	0	0	0	1588500	0	5372800	4498100	6421400	3426000	0	0	0	0	0	0	0	0	0	0	0	0	0	5327100	4751200	0
0	0	0	0	0	0	0	0	0	0	0	46200000	0	0	0	118000000	26300000	0	0	0	0	0	0	0	0	0	0	0	1075500	0	0	0	2741900	610650	0	0	0	0	0	0	0	0	0	0	0	13200000	0	0	0	12300000
0	0	0	0	0	2929100	0	0	0	0	0	0	0	0	0	8553100	7169200	0	0	0	0	0	266280	0	0	0	0	0	0	0	0	0	777550	651750	0	0	0	0	0	0	0	0	0	0	0	0	0	0	0	0
19600000	0	2858300	0	0	51400000	0	0	0	0	0	20600000	0	4775900	22500000	11600000	11000000	889370	0	129920	0	0	2335400	0	0	0	0	0	935780	0	217090	1023200	526410	501270	0	0	0	0	0	0	0	0	0	0	0	5032900	0	0	3736700	0
0	0	0	0	0	0	0	0	0	0	0	15300000	0	0	0	0	5334900	0	0	0	0	0	0	0	0	0	0	0	1021100	0	0	0	0	355660	0	0	0	0	0	0	0	0	0	0	0	0	0	0	0	0
0	0	0	0	0	0	0	0	0	0	0	0	0	0	0	16400000	0	0	0	0	0	0	0	0	0	0	0	0	0	0	0	0	711770	0	0	0	0	0	0	0	0	0	0	0	0	0	0	0	0	2500500
0	0	0	0	0	0	0	0	0	0	0	0	0	61400000	10700000	0	0	0	0	0	0	0	0	0	0	0	0	0	0	0	3838400	666380	0	0	0	0	0	0	0	0	0	0	0	0	0	0	0	9244500	0	0
0	0	0	0	0	0	0	0	0	0	0	0	0	0	0	3847500	0	0	0	0	0	0	0	0	0	0	0	0	0	0	0	0	68705	0	0	0	0	0	0	0	0	0	0	0	0	0	0	0	0	587680
0	21300000	0	0	0	34100000	0	0	0	6748000	0	5812100	0	14500000	49600000	29500000	7289700	0	327650	0	0	0	524210	0	0	0	103810	0	89417	0	222840	763310	454090	112150	0	3818800	0	0	0	0	0	0	0	0	0	0	0	3879300	5974000	3997300
0	0	0	0	0	7447900	0	0	0	0	0	0	0	0	0	0	0	0	0	0	0	0	572910	0	0	0	0	0	0	0	0	0	0	0	0	0	0	0	0	2838400	0	0	0	0	0	0	0	0	0	0
3017900	5237500	2642500	0	0	41200000	0	0	0	0	0	48400000	0	67900000	38500000	37900000	37100000	88763	154050	77719	0	0	1210600	0	0	0	0	0	1422300	0	1998000	1131500	1115300	1091000	0	0	0	0	0	0	0	0	0	0	0	8513600	0	9116600	8180400	7979400
0	0	0	0	0	5534100	0	0	0	0	0	6143400	5962900	0	0	12800000	9916600	0	0	0	0	0	1383500	0	0	0	0	0	1535900	1490700	0	0	3202600	2479200	0	0	0	0	0	0	0	0	0	0	0	0	0	0	0	0
0	0	0	0	0	13600000	0	0	0	0	0	2940300	0	0	0	0	0	0	0	0	0	0	2724100	0	0	0	0	0	588050	0	0	0	0	0	0	0	0	0	0	5190900	0	0	0	0	0	0	0	0	0	0
0	5230500	0	0	0	5956500	0	1692700	0	0	0	0	0	5060300	3851400	29000000	12000000	0	275290	0	0	0	313500	0	89091	0	0	0	0	0	266330	202700	1525200	630840	0	0	0	0	0	0	0	0	0	0	0	0	0	0	0	4426300
0	0	0	0	0	0	0	0	0	0	0	0	0	7940300	6425300	10800000	21600000	0	0	0	0	0	0	0	0	0	0	0	0	0	794030	642530	1077300	2155600	0	0	0	0	0	0	0	0	0	0	0	0	0	0	0	0
0	5032200	0	0	0	0	0	0	0	0	0	2931100	0	34800000	18900000	8475700	4190400	0	718890	0	0	0	0	0	0	0	0	0	418730	0	4966600	2700300	1210800	598630	0	0	0	0	0	0	0	0	0	0	0	0	0	5192100	3701200	0
0	0	0	0	0	0	0	0	0	0	0	5300400	0	0	0	5411000	0	0	0	0	0	0	0	0	0	0	0	0	883410	0	0	0	901830	0	0	0	0	0	0	0	0	0	0	0	0	1135600	0	0	0	0
0	0	0	0	0	0	0	0	0	0	0	14300000	0	0	0	0	0	0	0	0	0	0	0	0	0	0	0	0	3566500	0	0	0	0	0	0	0	0	0	0	0	0	0	0	0	0	3056500	0	0	0	0
32400000	0	13200000	0	0	12500000	0	0	0	0	0	0	0	0	0	0	0	1157400	0	471910	0	0	445420	0	0	0	0	0	0	0	0	0	0	0	0	0	11100000	0	0	0	0	0	0	0	0	0	0	0	0	0
8531400	0	12600000	3193100	0	61900000	0	0	0	44300000	2803900	27900000	13900000	63000000	79300000	96600000	34700000	243750	0	360440	91231	0	1769400	0	0	0	1265300	80111	797560	398000	1800900	2266400	2759800	991900	0	0	19200000	0	0	30600000	0	0	0	21500000	0	8214600	24400000	6405000	10200000	12200000
0	21200000	0	0	0	34400000	0	0	0	0	0	0	0	15600000	30800000	20500000	6762300	0	1010100	0	0	0	1636200	0	0	0	0	0	0	0	744120	1466500	975270	322020	0	0	0	0	0	0	0	0	0	0	0	0	0	3283500	3785000	4375000
0	0	0	0	0	0	0	0	0	0	0	0	0	7581500	0	0	0	0	0	0	0	0	0	0	0	0	0	0	0	0	379080	0	0	0	0	0	0	0	0	0	0	0	0	0	0	0	0	1141200	0	0
0	0	0	0	0	0	0	0	0	0	0	0	0	8775300	0	8763300	0	0	0	0	0	0	0	0	0	0	0	0	0	0	1096900	0	1095400	0	0	0	0	0	0	0	0	0	0	0	0	0	0	0	0	1338500
0	0	0	0	0	0	0	0	0	0	0	0	0	39000000	36400000	0	0	0	0	0	0	0	0	0	0	0	0	0	0	0	952120	888610	0	0	0	0	0	0	0	0	0	0	0	0	0	0	0	5900100	7030500	0
0	0	0	0	0	0	0	0	0	0	0	0	0	0	0	7445400	8644800	0	0	0	0	0	0	0	0	0	0	0	0	0	0	0	620450	720400	0	0	0	0	0	0	0	0	0	0	0	0	0	0	0	0
0	0	0	0	0	0	0	0	0	0	0	26300000	0	0	0	0	0	0	0	0	0	0	0	0	0	0	0	0	233020	0	0	0	0	0	0	0	0	0	0	0	0	0	0	0	0	5641400	0	0	0	0
0	0	0	0	0	0	0	0	0	2711900	0	29200000	3452500	0	0	0	3224800	0	0	0	0	0	0	0	0	0	23999	0	258250	30553	0	0	0	28538	0	0	0	0	0	0	0	0	0	0	0	6252100	0	0	0	0
0	0	0	0	0	0	0	0	0	0	0	6384300	0	0	0	19300000	19000000	0	0	0	0	0	0	0	0	0	0	0	638430	0	0	0	1931700	1897300	0	0	0	0	0	0	0	0	0	0	0	0	0	0	0	0
0	496000000	0	8390700	0	70100000	0	21900000	0	0	0	5392700	0	223000000	264000000	114000000	131000000	0	82600000	0	1398400	0	11700000	0	3649900	0	0	0	898780	0	37100000	43900000	19000000	21900000	0	48300000	0	0	0	32800000	0	28400000	0	0	0	0	0	26100000	28700000	23400000
0	0	0	0	0	0	0	13400000	0	0	0	12700000	0	71800000	55700000	26300000	21900000	0	0	0	0	0	0	0	2672200	0	0	0	2532900	0	14400000	11100000	5263100	4377500	0	0	0	0	0	0	0	0	0	0	0	0	0	11200000	10400000	0
0	13900000	0	0	0	0	0	0	0	0	0	7041700	0	0	0	15100000	17600000	0	1267700	0	0	0	0	0	0	0	0	0	640160	0	0	0	1371200	1596500	0	2763000	0	0	0	0	0	0	0	0	0	0	0	0	0	0
0	0	0	0	0	21300000	0	10500000	0	2473200	0	156000000	1581000	227000000	133000000	693000000	681000000	0	0	0	0	0	1183100	0	582090	0	137400	0	8671200	87831	12600000	7407800	38500000	37900000	0	0	0	0	0	6978100	0	6237100	0	0	0	21700000	0	32900000	20300000	87700000
0	0	0	0	0	0	0	6318800	0	0	0	13800000	0	27500000	16100000	25600000	29900000	0	0	0	0	0	0	0	2106300	0	0	0	4595900	0	9180600	5379300	8536500	9980400	0	0	0	0	0	0	0	0	0	0	0	0	0	0	3436400	0
0	4250100	0	0	0	0	0	0	0	0	0	0	0	0	0	21200000	0	0	708350	0	0	0	0	0	0	0	0	0	0	0	0	0	3533000	0	0	0	0	0	0	0	0	0	0	0	0	0	0	0	0	3237900
0	8659800	3292000	0	0	16300000	0	0	0	0	0	30900000	0	0	0	0	3459800	0	393630	149640	0	0	741930	0	0	0	0	0	1406000	0	0	0	0	157260	0	0	0	0	0	6220500	0	0	0	0	0	0	0	0	0	0
0	0	0	0	0	0	0	0	0	0	0	0	0	12000000	0	8843400	0	0	0	0	0	0	0	0	0	0	0	0	0	0	1998900	0	1473900	0	0	0	0	0	0	0	0	0	0	0	0	0	0	0	0	1350800
0	0	0	0	0	0	0	0	0	0	0	0	0	0	9943000	20900000	17300000	0	0	0	0	0	0	0	0	0	0	0	0	0	0	4971500	10500000	8665000	0	0	0	0	0	0	0	0	0	0	0	0	0	0	0	0
0	0	0	0	0	0	0	0	0	0	0	0	0	0	0	4399200	0	0	0	0	0	0	0	0	0	0	0	0	0	0	0	0	314230	0	0	0	0	0	0	0	0	0	0	0	0	0	0	0	0	671940
0	0	0	0	0	8549600	0	0	0	0	0	0	0	0	0	0	0	0	0	0	0	0	1709900	0	0	0	0	0	0	0	0	0	0	0	0	0	0	0	0	3258300	0	0	0	0	0	0	0	0	0	0
0	0	0	0	0	12900000	0	0	0	0	0	0	0	0	0	0	0	0	0	0	0	0	1612800	0	0	0	0	0	0	0	0	0	0	0	0	0	0	0	0	4917300	0	0	0	0	0	0	0	0	0	0
0	0	0	0	0	122000000	0	0	0	0	0	82900000	0	0	7479300	58500000	11200000	0	0	0	0	0	5074800	0	0	0	0	0	3455800	0	0	311640	2438200	466410	0	0	0	0	0	52300000	0	0	0	0	0	14900000	0	0	0	5978300
0	0	0	0	0	0	0	0	0	0	0	0	0	0	0	6158800	0	0	0	0	0	0	0	0	0	0	0	0	0	0	0	0	559890	0	0	0	0	0	0	0	0	0	0	0	0	0	0	0	0	940720
14300000	0	3041200	0	0	0	0	0	0	0	0	0	0	0	0	0	0	1303000	0	276470	0	0	0	0	0	0	0	0	0	0	0	0	0	0	10500000	0	0	0	0	0	0	0	0	0	0	0	0	0	0	0
0	0	14900000	0	0	31400000	0	29700000	0	0	0	30000000	0	8485300	0	0	15800000	0	0	1239900	0	0	2613400	0	2476500	0	0	0	2499000	0	707110	0	0	1315300	0	0	0	0	0	0	0	0	0	0	0	6424700	0	0	0	0
[truncated: 4,439 more rows]
[truncated: 116 more columns]
